# Supplementary material for: Dietary fat overcomes the protective activity of thrombospondin-1 signaling in the ApcMin/+ model of colon cancer
Source: Oncogenesis. 2016 May 30;5(5):e230–. doi: 10.1038/oncsis.2016.37 (PMC4945754; doi:10.1038/oncsis.2016.37)
Supplement: Supplementary Table 1 [file oncsis201637x2.xlsx]

## Sheet: Explanation
	OrigScale		Values are normalized in terms of raw area counts.
			For a single day run, this is equivalent to the raw data.
	ScaledImpData		Each biochemical in OrigScale is rescaled to set the median equal to 1.
			Then, missing values are imputed with the minimum.
	Pathway Heat Map		This is the heat map associated with the statistical analysis of the data.
			Indicates ratios, p- and q-values for each comparison.
			0.55	Green: indicates significant difference (p≤0.05) between the groups shown, metabolite ratio of < 1.00
			0.76	Light Green: narrowly missed statistical cutoff for significance 0.05<p<0.10, metabolite ratio of < 1.00
			1.71	Red: indicates significant difference (p≤0.05) between the groups shown; metabolite ratio of ≥ 1.00
			1.32	Light Red: narrowly missed statistical cutoff for significance 0.05<p<0.10, metabolite ratio of ≥ 1.00
			1.2	Non-colored text and cell: mean values are not significantly different for that comparison
				Blue: indicates significant (p≤0.05) ANOVA effect.
				Light Blue: narrowly missed statistical cutoff for ANOVA significance, 0.05<p<0.10
		* indicates compounds that have not been officially confirmed based on a standard but we are confident in its identity
	Box Plots (pathway)		Box plots sorted by pathway and biochemical name , as in the example below:
	Box Plots (biochem)

## Sheet: OrigScale(liver)
													SAMPLE_NAME	NCIA-10707	NCIA-10708	NCIA-10709	NCIA-10710	NCIA-10711	NCIA-10712	NCIA-10713	NCIA-10714	NCIA-10715	NCIA-10716	NCIA-10717	NCIA-10718	NCIA-10719	NCIA-10720	NCIA-10721	NCIA-10722	NCIA-10723	NCIA-10724	NCIA-10725	NCIA-10726	NCIA-10727	NCIA-10728	NCIA-10729	NCIA-10730	NCIA-10731	NCIA-10732	NCIA-10733	NCIA-10734	NCIA-10735	NCIA-10736	NCIA-10737	NCIA-10738	NCIA-10739	NCIA-10740	NCIA-10741	NCIA-10742
													SAMPLE_ID	2097646	2097647	2097648	2097649	2097650	2097651	2097652	2097653	2097654	2097655	2097656	2097657	2097658	2097659	2097660	2097661	2097662	2097663	2097664	2097665	2097666	2097667	2097668	2097669	2097670	2097671	2097672	2097673	2097674	2097675	2097676	2097677	2097678	2097679	2097680	2097681
													CLIENT_IDENTIFIER	10222_Liver	10953_Liver	10955_Liver	10226_Liver	10229_Liver	10542_Liver	81583_Liver	14430_Liver	14424_Liver	14426_Liver	13692_Liver	14422_Liver	14431_Liver	14219_Liver	14447_Liver	14450_Liver	14451_Liver	14453_Liver	14452_Liver	14413_Liver	10902_Liver	10544_Liver	14409_Liver	14410_Liver	14418_Liver	14460_Liver	14458_Liver	14405_Liver	14463_Liver	14419_Liver	10535_Liver	10536_Liver	81581_Liver	10534_Liver	10224_Liver	10225_Liver
													AGE	104	97	97	109	109	94	83	90	93	93	101	93	90		90	90	90	90	90	83	126	90	93	93	93	90	90	90	90	93	100	100	83	100	109	109
													ANIMAL_ID	10222	10953	10955	10226	10229	10542	81583	14430	14424	14426	13692	14422	14431	14219	14447	14450	14451	14453	14452	14413	10902	10544	14409	14410	14418	14460	14458	14405	14463	14419	10535	10536	81581	10534	10224	10225
													DIET	LFD	LFD	LFD	LFD	LFD	LFD	LFD	HFD	HFD	HFD	HFD	HFD	HFD	HFD	LFD	LFD	LFD	LFD	LFD	LFD	LFD	LFD	HFD	HFD	HFD	HFD	HFD	HFD	HFD	HFD	LFD	LFD	LFD	LFD	LFD	LFD
													DOB	8_5_2013	8_12_2013	8_12_2013	7_30_2013	7_30_2013	8_15_2013	8_26_2013	4_14_2014	4_11_2014	4_11_2014	1_5_2014	4_11_2014	4_14_2014	2_10_2014	4_14_2014	4_14_2014	4_14_2014	4_14_2014	4_14_2014	4_11_2014	7_13_2013	8_19_2013	4_11_2014	4_11_2014	4_11_2014	4_14_2014	4_14_2014	4_14_2014	4_14_2014	4_11_2014	8_9_2013	8_9_2013	8_26_2013	8_9_2013	7_30_2013	7_30_2013
													DOD	11_19_2013	11_19_2013	11_19_2013	11_19_2013	11_19_2013	11_19_2013	11_19_2013	7_14_2014	7_14_2014	7_14_2014	4_16_2014	7_14_2014	7_14_2014		7_14_2014	7_14_2014	7_14_2014	7_14_2014	7_14_2014	7_4_2014	11_19_2013	11_19_2013	7_14_2014	7_14_2014	7_14_2014	7_14_2014	7_14_2014	7_14_2014	7_14_2014	7_14_2014	11_19_2013	11_19_2013	11_19_2013	11_19_2013	11_19_2013	11_19_2013
													GENOTYPE	APCmin_TSPnull	APCmin_TSPnull	APCmin_TSPnull	APCmin_TSPnull	APCmin_TSPnull	APCmin_TSPnull	APCmin_TSPnull	APCmin_TSPnull	APCmin_TSPnull	APCmin_TSPnull	APCmin_TSPnull	APCmin_TSPnull	APCmin_TSPnull	APCmin_TSPnull	APCmin	APCmin	APCmin	APCmin	APCmin	APCmin	APCmin	APCmin	APCmin	APCmin	APCmin	APCmin	APCmin	APCmin	APCmin	APCmin	TSPnull	TSPnull	TSPnull	TSPnull	TSPnull	TSPnull
													GROUP	1	1	1	1	1	1	1	2	2	2	2	2	2	2	3	3	3	3	3	3	3	3	4	4	4	4	4	4	4	4	5	5	5	5	5	5
													RUN_DAY	2	1	2	1	1	2	1	1	2	2	1	2	1	1	1	2	2	1	2	1	1	2	2	2	1	1	1	2	2	1	2	2	1	1	2	1
													SEX	F	F	F	F	M	M	M	F	F	F	F	M	M	M	M	M	M	M	F	F	F	F	M	M	M	M	F	F	F	F	M	M	M	M	F	F
PATHWAY_SORTORDER	BIOCHEMICAL	SUPER_PATHWAY	SUB_PATHWAY	COMP_ID	PLATFORM	CHEMICAL_ID	RI	MASS	CAS	PUBCHEM	CHEMSPIDER	KEGG	Group HMDB_ID	AT_LFD	AT_LFD	AT_LFD	AT_LFD	AT_LFD	AT_LFD	AT_LFD	AT_HFD	AT_HFD	AT_HFD	AT_HFD	AT_HFD	AT_HFD	AT_HFD	APC_LFD	APC_LFD	APC_LFD	APC_LFD	APC_LFD	APC_LFD	APC_LFD	APC_LFD	APC_HFD	APC_HFD	APC_HFD	APC_HFD	APC_HFD	APC_HFD	APC_HFD	APC_HFD	TSP_LFD	TSP_LFD	TSP_LFD	TSP_LFD	TSP_LFD	TSP_LFD
759	1,5-anhydroglucitol (1,5-AG)	Carbohydrate	Glycolysis, Gluconeogenesis, and Pyruvate Metabolism	20675	LC/MS Neg	100000580	802	163.061	154-58-5	64960		C07326	HMDB02712	15923445	11226575	15207941	17341198	19878128	19507134	19598344	12946853	12039788	14869046	10503957	10981448	9032538	16668074	14205484	10955724	10767022	19338822	9429280	11793508	25315462	13721611	12453553	7400200	9560884	9040491	18686672	13800297	17153238	18503308	18777954	13309898	13683134	16579636	22939764	10278749
1421	1-arachidonoylglycerophosphocholine (20:4n6)*	Lipid	Lysolipid	33228	LC/MS Pos	100001551	5552	544.34			21403155	C05208	HMDB10395	7276499	18028638	1695876		3362523	9948890	34592508	650814	2721931	462805	1134711	274057	1475641	4999550	18151252	16881114	3739152	2273925		172698	13354914	14680961	850145	23216250	2884264	546799	2730358	409335	1250594	2035188	15656607	41716912	9080662	15671131	5016775	3307663
1450	1-arachidonoylglycerophosphoethanolamine*	Lipid	Lysolipid	35186	LC/MS Neg	100001571	5874	500.278		42607465	21403171		HMDB11517	217052656	114186992	69033072	1264749	152647136	337980064	252878400	61286144	51105420	120082136	157056848	156291152	102779888	197835248	195028096	139366752	128967872	109041872	8351043	212648160	85585528	134099152	114442424	80187840	118258528	32564682	161617008	60938876	89183432	69776856	79442856	19816444	107963760	31459064	245629072	16807592
1471	1-arachidonoylglycerophosphoinositol*	Lipid	Lysolipid	34214	LC/MS Neg	100001654	5482	619.289					HMDB61690	21252050	34790556	2142094		8390488	46714164	45771640	10438612	14046494	12324794	9110316	5903783	7768417	24080174	24281596	29784400	27438718	19423896	254154	20622790	35823672	49197508	12461760	15234993	15204712	995779	1421479	6525394	1450492	5496374	27138874	8555597	26294586	6668834	50352832	1222551
1543	1-arachidonylglycerol	Lipid	Monoacylglycerol	34397	LC/MS Neg	100001433	6450	303.233	35474-99-8	5282281	4445452	C13857	HMDB11572	60806840	17170214	22266798	2244280	39981380	38525612	30418380	20100176	42671816	47761228	16859392	65252084	44673792	57482792	44678116	28853848	63788292	69118416	2301130	54311748	6672152	24530776	26534016	8006094	23505542	11613165	67820496	16848040	53337544	26385582	18341460	2377167	26256648	7576708	84538992	6954998
1550	1-dihomo-linolenylglycerol (alpha, gamma)	Lipid	Monoacylglycerol	48341	LC/MS Neg	100006121	6220	305.249						10644205	6589397	4122313	989689	16506570	14371139	13509735	13147800	5720811	12881406	5636830	26185512	25512408	56933268	11011657	2560032	6293941	34497416	76326	4476234	726268	6676386	15430257	2153290	21436230	14228403	39937972	4678280	16845436	10269402	4239818	1523291	3270643	2134388	15612822	3152807
1548	1-docosahexaenoylglycerol	Lipid	Monoacylglycerol	35153	LC/MS Neg	100001481	6150	309.222			10477810		HMDB11587	11537959	2266260	6742835	580139	9471937	9153073	5457329	12134446	11263435	16300732	10757956	18771416	18188140	25778428	13790083	2094873	12653941	15353445	561575	16446611	788940	7844221	16109263	2479235	14076183	5823348	26562346	13096487	22318506	8069997	1321010		2745723	254987	16617943	1815435
1411	1-linolenoylglycerophosphocholine (18:3n3)*	Lipid	Lysolipid	45951	LC/MS Pos	100005350	5506	518.324						80306	233414				200908	1229329							157616	266852	374656					328186	57397		381516			46410				507358	2618707	478462	962894	82837
1540	1-linoleoylglycerol (1-monolinolein)	Lipid	Monoacylglycerol	27447	LC/MS Neg	100001040	6477	279.233	2277-28-3	5283469	4446589			52968704	26307576	59298396	7345183	63937024	67657064	45706252	38914748	50051580	66973324	33449398	91839176	75030240	124562120	71638248	30402292	95054752	94773112	8554954	115731864	10033523	74486256	61023608	9245468	55255468	34516844	121187344	30230542	72978120	51059668	13316125	6955897	32466586	51960608	117377808	16786046
1409	1-linoleoylglycerophosphocholine (18:2n6)	Lipid	Lysolipid	34419	LC/MS Pos	100001395	5575.9	520.34		11988421	10160888	C04100	HMDB10386	6570083	28404774	1996666	64983	2385636	10026217	44816120	1060078	3126051	520305	1435180	468646	2784103	11446581	18746824	30173448	4823440	3072313		225900	21544188	33802236	1557550	40458696	6271687	915308	4624790	793782	1652219	3179789	25822804	151200016	12144160	57753196	4266784	4097402
1446	1-linoleoylglycerophosphoethanolamine*	Lipid	Lysolipid	32635	LC/MS Neg	100001570	5900	476.278		52925130	21403170		HMDB11507	53987300	30754790	19232304		27039706	83103264	72052520	19661750	11531723	26407926	45221908	46504068	35677568	60953812	51681700	52755080	32720922	24394174	2656343	41926308	17458466	66137424	31919698	20297298	32688212	6757007	37566256	15854238	27116446	19030006	17815654	14389989	39745564	22173534	59422636	3297295
1467	1-linoleoylglycerophosphoinositol*	Lipid	Lysolipid	36594	LC/MS Neg	100001778	5494	595.289							730441					4317855								1260037	1569621					1183600	2677106									987618	894069	2592617	1297202
64	1-methylhistamine	Amino Acid	Histidine Metabolism	43831	LC/MS Pos	100001204	585.5	126.103	501-75-7	3614	3488	C05127	HMDB00898	2072597	659739	2655958	1491571	113659	1715978	2943425	233123	26672	320548		599369	323010	471513	1928748	764805	239485	1461028	35135512	223389		1591808	7087751	1868762	3039665	3675911	2109444	162812	3779863	837116	3232097	412934	244030	2737121		1585597
68	1-methylimidazoleacetate	Amino Acid	Histidine Metabolism	32350	LC/MS Pos	100001208	833	141.066	2625-49-2	75810	68319	C05828	HMDB02820	26397488	40876388	17452632	27212970	21473976	16388424	16239321	17095672	32031356	21562808	26369990	14582604	15483541	14381795	24774684	23821334	21869320	21768122		28964804	41538112	26197296	20571850	27821480	18954238	13194551	30572308	25590888	34160920	24590588	43727780	28334772	29536818	25178664	33205690	37823188
2497	1-methylnicotinamide	Cofactors and Vitamins	Nicotinate and Nicotinamide Metabolism	27665	LC/MS Pos	55	691.3	137.071	1005-24-9	10129985	8305504	C02918	HMDB00699	5067375	1309178	3942217	29284550	30155322	10258121	21118940				390278								88737	1563063		5473977	2562081		1481276		1139443		728304			1226041		4312875		3054037
1538	1-oleoylglycerol (1-monoolein)	Lipid	Monoacylglycerol	21184	LC/MS Pos	100000924	5820.4	374.326	111-03-5	5283468	4446588		HMDB11567	3574329	4655052	4629359	9865093	1505305	3209610	1044005	1587961	2459700	822556	2245432	558421	2729817	4562832	965588	1108671	865494	3997189			2562516	2856715	4523144	4677946	1446923	8484619	3234852	2203677	5231158	5459488	3411847	4218454	614129	6593801	2225315	3745413
1406	1-oleoylglycerophosphocholine (18:1)	Lipid	Lysolipid	48258	LC/MS Pos	100001272	5700	522.355	19420-56-5	16081932	17240641		HMDB02815	9271701	38662704	3585444	132852	3032680	10102545	30252600	2898853	6349701	956956	3496777	706779	5317720	15782826	13357376	25183162	5189752	4618738	372109	117812	39293100	21974514	3311205	90388536	11744123	3295436	6675955	1681625	3018635	5079159	39921292	359321120	9495526	81992296	5174099	7344809
1442	1-oleoylglycerophosphoethanolamine	Lipid	Lysolipid	35628	LC/MS Neg	100001569	6125.1	478.294	89576-29-4	9547071	7826021		HMDB11506	93075056	61390156	41078964	906106	51995656	122284904	92317568	73480992	33056982	68448488	166311568	90601840	80648352	104856256	91326208	169775456	92586864	99113864	11079693	111805760	76484160	88176656	105267344	61700052	118915352	35345388	107352416	48221716	59782296	41181636	59808028	121256744	68170736	108412664	88575624	8418161
1489	1-oleoylglycerophosphoglycerol*	Lipid	Lysolipid	45968	LC/MS Neg	100005716	5610	509.288						11976101		1970719		15016722	15958430	3793883			6099914	4401413	7332839	3563416	5167486	2172489		1736506	8871408		7160523		3605208	10010187	298075	5643600	825592	11098592		3276061	1407925		580975		10211459	5643600
1474	1-oleoylglycerophosphoserine	Lipid	Lysolipid	19260	LC/MS Neg	100000630	5607	522.284		9547099	7826049			3366630	1656821	1790642		7016563	3276277	2480921	1815390	610876	2415964	2532575	1829694	1589923	5820570	2189679	1672296	1401164	1298113	1896985	3664765	1700175	6655067	3011945	432325	2088991	527822	7270615	1238356	453256	2264453	535423	3157123	1153167	1993973	2790073	1367708
1400	1-palmitoleoylglycerophosphocholine (16:1)*	Lipid	Lysolipid	33230	LC/MS Pos	100001511	5525	494.324		24779461	21403152		HMDB10383	283719	1053627	32843			832875	2380414		263296		40618		186521	808907	580688	3589940	126126	148580			1609982	2583769	48360	10722542	500578		205160		96775	90866	7002685	83319840	801604	12778608	356559	35134
1533	1-palmitoylglycerol (1-monopalmitin)	Lipid	Monoacylglycerol	21127	LC/MS Neg	100000827	6400	255.233	542-44-9	14900	14201		HMDB31074	122341984	33030304	63957116	31342362	253760304	239809648	59815492	143751408	101799504	146025008	66305920	180650304	182725216	244170464	82991608	19863730	66442028	313296352	14388511	69923512	8948254	91348608	226417120	25015792	174394016	154383904	247312928	66857848	221634560	129388784	7973001	18303246	34428300	110991632	131319368	40988272
1398	1-palmitoylglycerophosphocholine (16:0)	Lipid	Lysolipid	33955	LC/MS Neg	100001263	6380	570.341	17364-16-8	86554	78064		HMDB10382	144458896	109431608	86602968	5535113	157210368	289780256	239822288	193457664	134178656	246014000	261447744	267239120	186810336	304399424	210099104	230880576	188991904	352184000	30256700	262866288	228271472	251227424	265814944	143807200	323013952	124874312	266649008	154290512	180588832	129703744	126304664	314758304	182770384	434788864	167065552	28322286
1437	1-palmitoylglycerophosphoethanolamine	Lipid	Lysolipid	35631	LC/MS Neg	100001567	6057.2	452.278		9547069	7826019		HMDB11503	140088752	106613472	105820096	6628484	139107792	203255600	202709664	173321088	114576112	154236624	319188576	176348720	153033840	216179456	158710416	225420864	160611280	234289664	23355812	256037616	164305456	159621440	207053744	113062944	201944768	92683448	198050432	120778672	162112240	106833952	101069240	196754320	143516416	274978752	187727472	31143482
1484	1-palmitoylglycerophosphoglycerol*	Lipid	Lysolipid	45970	LC/MS Neg	100005717	5570	483.273		3300276	2548639			1981479		2470766	65495	2576225	3248189	819982								494535	1756377	844646	4626730	627254	1492104	1571737	1660913									1323295	1969442	236225	3195962	313547	540528
1460	1-palmitoylglycerophosphoinositol*	Lipid	Lysolipid	35305	LC/MS Neg	100001655	5564	571.289					HMDB61695	3650276	5390601	1427479		4825264	10428769	17232342	8149010	2967245	5817274	6361891	6100616	5587264	13460243	4681640	6266649	5721072	13081805	383323	5663475	7065146	15419360	11189728	7938274	12032441	3826430	4658940	4852169	3661161	4141916	3821221	17571124	6655189	21762308	5059805	1706102
1486	1-palmitoylglycerophosphoserine*	Lipid	Lysolipid	46130	LC/MS Neg	100005805	5572	496.268		9547100	7826050			3341306	1912738	1928615	140499	8324749	5243755	8362305	5298667	4287504	6725986	5657174	5840450	7041886	9705837	5104096	10217667	2780343	6720133	6483801	3719253	8647693	4723726	5088365	4225044	8292743	2902827	5632547	4313035	4055034	4688596	4169497	10940049	5397851	9901820	6781301	1555547
1432	1-palmitoylplasmenylethanolamine*	Lipid	Lysolipid	39270	LC/MS Neg	100003000	6285	436.283			10471193			1828796	471911	2697233	51327	2576154	3712309	537472	524477	231165	879717	1870860	826436	383577	600572	650178	594987	1002005	1607158	1518454	2199715	547045	589538	2008875		856017	1792178	1958626	437958	1265198	520144		828617	175707	1370096	873297	326114
1536	1-stearoylglycerol (1-monostearin)	Lipid	Monoacylglycerol	21188	GC/MS	100000932	2186.6	399.4	123-94-4;31566-31-1	24699	23095	D01947	HMDB31075	614428	461842	429805	892656	1068118	691104	919019	509702	576018	598037	685594	510273	614719	502939	611428	627015	628515	837925	184913	566244	465907	601619	810886	556259	500464	678387	572380	488079	525443	502677	582280	1590470	663016	1426059	441928	446065
1404	1-stearoylglycerophosphocholine (18:0)	Lipid	Lysolipid	33961	LC/MS Pos	100001271	5847	524.371	19420-57-6	497299	435389		HMDB10384	14789731	44529972	8782705	4252154	5187656	13270150	42408224	10198778	54462996	3937857	5019795	1667986	8807477	17441554	23012926	47030252	13430876	14447818	949416	2530074	134422256	22424040	4790505	155429920	6226574	6585914	10133532	6977061	4678611	12070534	88110904	554965760	28841168	187173168	9253690	14142790
1440	1-stearoylglycerophosphoethanolamine	Lipid	Lysolipid	42398	LC/MS Neg	100001461	6514	480.31	69747-55-3	9547068	7826018		HMDB11130	91726560	73076664	77486296	13770579	94857488	165727760	112416680	90406320	134539664	119510584	309032992	111522408	104409672	170312256	152801520	170586256	147992064	280292992	27993678	389824448	208847456	78533832	152080528	77757584	95590760	48396544	108691504	92390384	79603952	75061600	91246088	129669136	147035360	209156560	136818464	31299714
1487	1-stearoylglycerophosphoglycerol	Lipid	Lysolipid	34437	LC/MS Neg	100001462	5816	511.304			21403138			1497720		1270974	211637	3184598	1705768	460798	113224		556748	241202	209342	215589			761218	304844	1965207		2021092	1370488	1446702	1263367					293759	258938	113166	528345	462998	293066	1895450	968865	193408
1463	1-stearoylglycerophosphoinositol	Lipid	Lysolipid	19324	LC/MS Neg	100000656	5794.3	599.32	796963-93-4		21403067		HMDB61696	43961232	58318860	19921168	4195899	87850576	97688392	165126256	111402544	83667464	112119016	128932360	68309536	75145072	123491944	94529688	89905752	80926888	126331352	515441	185101968	136755552	83064968	116309328	82666616	115150192	68888256	69234448	67995056	46483792	64938528	53272888	201579312	81149088	249781520	81627344	11883809
1473	1-stearoylglycerophosphoserine*	Lipid	Lysolipid	45966	LC/MS Neg	100004327	5800	524.299		9547101	7826051			13505588	14264074	15588791	2087232	41671660	16220626	26334204	28814900	38966556	43554712	37835584	15553945	19461590	33540074	19903626	73637472	19444542	28417144	25667450	49631876	66555748	20983910	22299880	27203732	20508316	13242320	26536980	34693968	13193048	21365944	31601330	71256880	24063720	50490400	67289480	6433443
1433	1-stearoylplasmenylethanolamine*	Lipid	Lysolipid	39271	LC/MS Neg	100003001	6500	464.315						392766	104288	2516842		529841	3164442			68115	908500	1220366	113573	43376	255018		337693	527909	434323	524431	983732	327936	25153	1579693		234341	335516	758150	159909	476280	379041		79082		110693	529672
985	10-heptadecenoate (17:1n7)	Lipid	Long Chain Fatty Acid	33971	LC/MS Neg	100001278	5555	267.233	29743-97-3	5312435	4471860		HMDB60038	488012480	384936320	374396032	90948680	589985408	609180608	331123872	1822099072	687583680	1248759552	1791585536	1439090944	1988969216	1909729152	447646336	334135232	432300736	720160448	68103336	674372416	182242368	413848544	1520633856	757574720	2267563520	1840374400	1803241216	1298367872	1627289472	1561540224	204168656	275014912	262838704	523091968	483924608	353233024
995	10-nonadecenoate (19:1n9)	Lipid	Long Chain Fatty Acid	33972	LC/MS Neg	100001277	5780	295.264	73033-09-7	5312513	4471938		HMDB13622	404572224	331704448	332999072	45530088	310814080	485739168	229793504	1100989056	578643072	863188288	1183361280	1049141248	1317529472	1456464768	344916000	272373696	361432288	461020864	58832680	488265824	104604472	431806272	1656264192	509909792	1589179008	1004198272	1556448512	746677952	1517400320	974887424	154359664	195860704	185182208	330442368	414919008	247035936
974	10-undecenoate (11:1n1)	Lipid	Medium Chain Fatty Acid	32497	LC/MS Neg	100001197	5085.8	183.139	1333-28-4		10771160			2435804	1685084	1528513	1480509	1575374	358967	629140	2028672	1641367	2509227	1963513	1307610	1184432	1890470	713026	841504	865704	140937	796759	914127	1298414	3510546	3637728	2150246	2783786	1297405	4569950	1722057	3279561	2192568	660428	890695	553970	1224517	1693883	1463473
1685	11-dehydrocorticosterone	Lipid	Steroid	39779	LC/MS Pos	100002781	4533.8	345.206	72-23-1					23092	321168			32650		171327			165756	26581	128763		384837	116625	465190	95304			29502		1903031	337000	467605	548052		86538	53477		208583		319291	844916	715016	180935	45420
1258	12,13-DiHOME	Lipid	Fatty Acid, Dihydroxy	38395	LC/MS Neg	62	5137	313.238	263399-35-5	10236635	8412123	C14829	HMDB04705	7763061	10485169	14045484	6700814	14321026	17380846	28639842	16758549	19636540	21107562	18727318	14085259	19391630	19893636	40707476	36138296	19437184	15680823	1349735	33961992	8678429	43795904	31889900	15666993	33718008	24936742	24620284	17764290	29383962	31277448	8014326	68151368	19613092	245155536	11202006	12819941
1248	13-HODE + 9-HODE	Lipid	Fatty Acid, Monohydroxy	37752	LC/MS Neg	100002196	5275	295.228		43013				132481440	194944768	97287872	65879936	139014496	296224608	557935360	124925888	202335632	197278224	156901232	169273936	153598672	151870992	765820608	577777728	333757376	139069696	135871504	696532864	231976080	596228608	291963136	140603664	241911472	120985904	260857872	164991520	240304144	256541952	106105360	1022485184	580703360	3379612672	192190400	194523840
1330	15-HETE	Lipid	Eicosanoid	37538	LC/MS Neg	100000565	5298	319.228	54845-95-3	5280724	4444307	C04742	HMDB02110	34022052	45158612	22442770	11457921	24570580	83855024	91105344	34316620	67607784	79839752	39852696	49158440	44523996	60053620	215294608	116733008	119829576	77138816	27672510	178007136	56065092	179876064	112536248	60793012	75170632	45367100	90015656	39847304	67223448	73824728	40657348	239388448	98535248	293469824	64953936	32448618
1082	15-methylpalmitate (isobar with 2-methylpalmitate)	Lipid	Fatty Acid, Branched	38768	LC/MS Neg	100002945	5695	269.249		17903417				150020976	150727904	91776160	28152038	172999840	151420192	192364192	853545728	320440736	572358784	776837312	655203200	853266368	865808640	171688976	113713120	129870856	153337680	35317956	162764128	68429008	137697536	732522496	340942816	1168022912	846640512	1166730496	506742048	691131584	757186112	75492928	100945656	126491056	177623568	132703104	95452840
1243	16-hydroxypalmitate	Lipid	Fatty Acid, Monohydroxy	39609	LC/MS Neg	100002953	5236.2	271.228	506-13-8	10466	10034	C18218	HMDB06294	8515591	7129334	12765144	4507134	5891491	6838862	10117761	5535442	5638322	5214530	5546096	3328936	6098690	7650122	6497891	9277448	5138845	6012626		6342823	10789111	6790628	10455666	6323888	6814745	7557585	8231269	5714039	10664222	8215927	7376894	15305700	9523996		7000066	8321265
1085	17-methylstearate	Lipid	Fatty Acid, Branched	38296	LC/MS Neg	100002356	5993	297.28	2724-59-6	3083779	2340933			93627920	92838600	51655580	4832440	54022396	124927120	86660560	145439424	60218664	135027504	152499856	677940288	812762048	674477632	96673648	86845520	111824080	86471120	10338730	84878304	15636631	85121160	695792320	236066160	705724928	400614880	388910496	109810744	230769056	118296512	42505528	54473844	73552216	73983312	98509360	34330424
1261	19,20-DiHDPA	Lipid	Fatty Acid, Dihydroxy	46286	LC/MS Neg	100002844	5212	361.238		16061148	17220827			5314311	4128497	4743165	3332971	9978703	3987606	6037851	7750441	8223738	8200865	7989696	5727483	8208331	8058115	12694589	11887664	8206640	5297294	520670	10781176	4197523	5865098	15166771	7742355	10925257	11473377	13370747	8831818	9849086	14874980	1956567	10874310	6685748		5085281	5445869
2469	2'-deoxycytidine	Nucleotide	Pyrimidine Metabolism, Cytidine containing	15949	LC/MS Pos	100000125	1252.2	228.098	951-77-9	13711	13117	C00881	HMDB00014	122634784	114156352	144920880	127792432	127733912	69471656	103210688	135028736	136177616	120223544	123020432	108110328	122861752	128064912	154509408	146131616	142455888	113850984	273461248	104853864	129282296	126016744	118875432	118754024	114471992	137240848	158399328	153541824	132889008	127797616	97358704	134294336	111406080	111189552	98469744	111487896
2467	2'-deoxycytidine 5'-monophosphate	Nucleotide	Pyrimidine Metabolism, Cytidine containing	533	LC/MS Pos	298	1125.5	308.064	1032-65-1	13945	5414501	C00239	HMDB01202	11931258	7682079	16644844	18144920	8160954	5697050	12252759	35116292	33501292	38112272	43927920	24822024	29094228	28601860	29248302	27022122	24143398	11847617	352235424	25559656	8583666	30445624	23997324	21524104	27561996	39776860	18078516	39308312	34007964	46480144	7069482	19566834	24601200	24533974	8274511	8624177
2419	2'-deoxyguanosine	Nucleotide	Purine Metabolism, Guanine containing	1411	LC/MS Neg	348	1751	266.089	961-07-9	187790	163230	C00330	HMDB00085																			10337931
2354	2'-deoxyinosine	Nucleotide	Purine Metabolism, (Hypo)Xanthine/Inosine containing	15076	LC/MS Pos	100000135	1751	253.093	890-38-0	65058	58569	C05512	HMDB00071																			278662336
2448	2'-deoxyuridine	Nucleotide	Pyrimidine Metabolism, Uracil containing	1412	LC/MS Neg	536	1585.5	111.02	951-78-0	13712	13118	C00526	HMDB00012	55402560	52191840	62794316	56751764	69035712	39224096	39431896	33296958	35871352	41083156	36137776	32248992	32309470	42969984	40414836	44223388	49533148	32656386	86599112	36437236	49055636	40377096	33670320	32442694	33887480	37695640	52033272	49189792	46320456	46879128	32580094	23977282	41416160	23111262	55758668	49914272
77	2-aminoadipate	Amino Acid	Lysine Metabolism	6146	LC/MS Pos	381	793.3	162.076	542-32-5;1118-90-7	469	456	C00956	HMDB00510	64613608	24129328	30046350	65695828	115327608	18174492	15808600	44979944	58104864	47315396	14810546	18699886	17355936	64042740	30602528	69135368	116647744	217269648	49163344	46965404	794431360	1050375488	266129952	406605856	56590500	102415232	258356640	152430368	172780496	144268768	40389212	46778416	84162792	22793530	94557384	126177352
300	2-aminobutyrate	Amino Acid	Methionine, Cysteine, SAM and Taurine Metabolism	42374	LC/MS Pos	1128	766.7	104.071	1492-24-6	439691	388757	C02261	HMDB00650	76587544	54513464	44568884	102320232	99840272	42612992	53893136	70190752	74830960	66658788	53884436	46913376	47841520	99485176	64727728	122437744	115918144	99922184	6822924	69070024	94004896	104197056	55167032	55759984	54286428	49718452	69483560	55121600	47792960	68956528	54571824	86467088	78893360	71517616	78300208	90751608
1149	2-aminoheptanoate	Lipid	Fatty Acid, Amino	43761	LC/MS Pos	100004542	2530	146.118	1115-90-8	227939	198338			2911525	6006933	1441443	1309278	1475244	7389554	13351276	5785942	5468468	7200216	8026828	5052110	7164317	7492140	9666716	11070218	10906070	7401443	2121069	9597874	11238200	17647678	14397535	9427564	13540475	5775161	4844985	5138391	3760481	8066082	7215098	72034064	19969022	118071000	5151190	2690994
1154	2-aminooctanoate	Lipid	Fatty Acid, Amino	43343	LC/MS Pos	100004227	3355	160.133	644-90-6	69522	62727		HMDB00991	2272626	2783612	1800072	2676522	2567671	3555872	5637046	2088169	2340638	1853875	3260431	3339101	4419582	4576663	5636836	4275339	2867926	2123890	1336381	2280825	1956531	3151557	4558387	4488684	5261966	7429863	2805606	2386299	1611008	2969965	3108780	4742026	5661924	8949791	3265879	2256836
3336	2-aminophenol sulfate	Xenobiotics	Chemical	43266	LC/MS Neg	100004322	1677	188.002		181670	158022		HMDB61116		57183						15226	17087	35526	32249	9811	74205	83731		8798	6844									20974	15284	66600	41860	56493			13433		56738
1544	2-arachidonoyl glycerol	Lipid	Monoacylglycerol	19266	LC/MS Neg	100000584	6170	303.233	53847-30-6	5282280	4445451	C13856	HMDB04666	12122205	9312274	6132550	309452	13070391	17483504	27774936	6881145	14632677	20224330	4322461	14835257	12617369	21213354	21228856	10242717	17134726	25172422	1603921		7038651	10780284	8759764	4403919	6845559		24457024	13504194	14972865	7147032	9047382	2271367	14638340		44274404
1552	2-docosahexaenoylglcyerol*	Lipid	Monoacylglycerol	48675	LC/MS Neg	100006352	6000	309.222			24765781		HMDB11557	2994136	1052306	1865349	124003	2771973	2934277	2758543	4606454	5758033	4439407	2582842	4949662	4426341	8676968	6035147	701466	3791971	6293602	173005	6595207	364483	2456376	4598524	574526	3748401	1376983	8157548	4101039	5083741	1431623	650008		866071		3196054	380522
272	2-hydroxy-3-methylvalerate	Amino Acid	Leucine, Isoleucine and Valine Metabolism	36746	LC/MS Neg	100001541	1800	131.071	488-15-3	164623	144317		HMDB00317					32938	174935	146440			15543	18697	163103	134691	125345	365914	351189	262675	393486	64898	34047	61472	200080	380002	291617	396226	261678	106911	30233	62823	36409	92561	113281	91177	141693	62627
1099	2-hydroxyadipate	Lipid	Fatty Acid, Dicarboxylate	31934	LC/MS Polar	100001153	3000	161.046	18294-85-4	193530	167943	C02360	HMDB00321	1067684		845667	625646	1017818	1150240	1407717	1206787	723290	734870	847359	438851	1603459	1418937	1079086	1288418	1491844	2783289	591676	915939	7687168	15231311	4790934	4018597	1351134	1477253	4451997	1717546	2342892	2105627	1139579	3028540	2447321	3798579	1113070	995822
301	2-hydroxybutyrate (AHB)	Amino Acid	Methionine, Cysteine, SAM and Taurine Metabolism	21044	LC/MS Polar	100000933	1258	103.04	3347-90-8	440864	389701	C05984	HMDB00008	4719145	4159900	2841944	3820662	4370210	3753515	3305083	4752794	5491555	5510265	3960189	7710067	4078338	5230427	5162762	7751386	4934155	10602742	1393076	6427508	10036071	9829135	3661885	3917020	3416076	3647634	8820909	4285623	5499282	6131379	3038767	2522696	2608635	3410861	5388892	5086035
1222	2-hydroxydecanoate	Lipid	Fatty Acid, Monohydroxy	42489	LC/MS Neg	100004089	4840	187.134	5393-81-7	21488	20195			316914	358923	221203	307718	313962	410878	520786	520134	352328	429052	576395	401965	787094	738479	522907	436793	266694	475257	198076	390132	368506	506883	955637	701032	1124795	551397	644914	422024	296671	747501	244445	978605	397234	2562617	401427	242804
1096	2-hydroxyglutarate	Lipid	Fatty Acid, Dicarboxylate	37253	LC/MS Polar	100002070	3352.8	147.03	40951-21-1	43	42	C02630	HMDB00606	38420560	89658664	43154096	71180832	48866956	68858824	36758052	26601906	28853684	41432432	45762632	63421004	33972040	79281416	20128120	24485828	31993976	42545432	8760895	15065946	30331052	37068664	43473128	32556434	32689684	28802416	32697778	16887716	17725946	30003350	125712472	40007912	154890496	32473252	32606504	41561524
3357	2-hydroxyisobutyrate	Xenobiotics	Chemical	22030	GC/MS	100000748	1107.5	130.9	594-61-6	11671	11181		HMDB00729	441567	601849	523486	522907	766448	550282	377202	776467	1060428	954080	452152	1115022	667857	734044	366513	434900	234898	307409	222296	276594	508344	430645	436107	480217	321286	503839	600682	371838	304174	230552	621674	446268	485195	463097	819273	637567
1221	2-hydroxyoctanoate	Lipid	Fatty Acid, Monohydroxy	22036	LC/MS Neg	100000743	3736.8	159.103	617-73-2	94180	84994		HMDB02264	110545	153084	110396	108117	147220	266314	391778	255603	189054	280450	291867	191517	307556	282846	232695	264304	198402	218639	136400	124359	265771	306049	437813	241856	585462	268318	157335	178524	149403	353686	147149	534408	322415	924741	166398	55997
1224	2-hydroxypalmitate	Lipid	Fatty Acid, Monohydroxy	35675	LC/MS Neg	100001579	5511.2	271.228	764-67-0	92836	83805		HMDB31057		12734253	6323076	3926171	6343856	8805934	7824711	9471354	8686626	10685619	9024283	7918667	6366655	11558269	13935287	18477228	8974310	9173327	12024072	13567148	13587954	15137733	9746202	15063396	10676278	5683238	10694578	8631456	10625601	12152167	9536264	17719288	13916647	25498852	14625152	5152955
178	2-hydroxyphenylacetate	Amino Acid	Phenylalanine and Tyrosine Metabolism	1432	LC/MS Polar	235	858.6	151.04	614-75-5	11970	11476	C05852	HMDB00669	2934368	3726229	3659937	4301288	5409623	10550836	1614311	4143249	8279308	5893276	4171955	8927342	4018424	6531642	985953	768965	671717	2134800		608684	1791526	1714157	2255209	1747563	2292259	2252694	2192336	2307797	1900429	1622424	5382856	633425	6959368	878369	11704095	9138532
1225	2-hydroxystearate	Lipid	Fatty Acid, Monohydroxy	17945	LC/MS Neg	1239	5695	299.259	629-22-1	69417	62625	C03045		4037703	5090923	3707748	1159426	3866354	3797180	3784579	3752683	5477714	6649756	4604540	4448242	1494670	3162828	5438207	5357657	4648796	4242438	10094979	5556031	5788571	3220922	3116605	3634003		1509833	2827511	2812626	1797043	3339984	4041016	6656283	5358633	5431786	7076540	2839857
1541	2-linoleoylglycerol (2-monolinolein)	Lipid	Monoacylglycerol	32506	LC/MS Neg	100000987	6250	279.233	3443-82-1	5365676	4517636		HMDB11538	18994136	16000231	22513164	1404948	26467480	31815546	40771080	13137348	27255588	34475332	12346629	39726820	33305180	67374576	37800036	25859840	41700356	60625332	1575663	47420244	11376823	45702164	23745420	5832975	20876246	5277367	40328912	20676358	21033270	16784224	14019139	7051264	22921638	22781544	46424348	6436342
267	2-methylbutyrylcarnitine (C5)	Amino Acid	Leucine, Isoleucine and Valine Metabolism	45095	LC/MS Pos	100001509	2465	246.17	31023-25-3	6426901	4932320		HMDB00378	5911237	65106728	11831216	2307673	13688630	2990235	5217885	21393556	53895880	28677066	16931590	26924478	14495260	14902360	15070095	50537104	19375856	7842521	6966402	6647998	30578344	17843134	10422775	53092340	19645840	12788863	25098954	53604904	12324575	20806410	16413412	13608471	26939476	15311605	88530576	12178213
268	2-methylbutyrylglycine	Amino Acid	Leucine, Isoleucine and Valine Metabolism	31928	LC/MS Pos	100001155	2582.2	160.097	52320-67-9	193872	168243		HMDB00339	449433	1024603	432053	260583	728632	899547	850275	189419	447140	483129	1178988	1166437	1032115	1313045	869670	939929	778834	734099		304233	303556	1175836	1451158	918622	1086642	1690168	775757	768818	776199	1376277	2091182	2382866	1524834	1832176	1624017	472853
1164	2-methylmalonyl carnitine	Lipid	Fatty Acid Synthesis	35482	LC/MS Pos	100001596	1552.7	262.129	149181-64-6	53481628	21403178		HMDB13133	273563	423606	370626	399759	264696	362310	167898	169781	120779	221110	64563	175814	66412	196737	364327	416979	288600	265599	157271	316897	272186	393053	372377	110066	424506	459399	291642	283155	259112	271623	240937	361342	16908	391291	267790	234541
1539	2-oleoylglycerol (2-monoolein)	Lipid	Monoacylglycerol	21232	LC/MS Pos	100000943	5821.7	374.326	3443-84-3	5319879	4478086			899139	2032439	1224503	716237	345274	485854	569671	506138	2547076	737276	187733	311813	544625	1433650	281521	1916128	389111	833950	93040		2109837	496761	837403	8492816	387055	748846	610848	612272	1556602	755355	4452680	8685241	526915	4077709	374983	964709
1401	2-palmitoleoylglycerophosphocholine*	Lipid	Lysolipid	35819	LC/MS Pos	100001561	5490	494.324			21403164			65215	1060797				390517	1754987	20676			19298		126538	624096	331137	876033	44703	125408			807385	1184124		5474959	259607		134264				1689107	15585082	449897	3876839	58735	13498
1534	2-palmitoylglycerol (2-monopalmitin)	Lipid	Monoacylglycerol	33419	LC/MS Neg	100001048	6628.9	255.233	23470-00-0	123409	110006		HMDB11533	16118216		6843390		29344072	86036416	10192075	17779816	15720997	17057066	12985661	40049460	18579250	31434182	6006457	3483994	7398323	45497288	3937305	19649606	152785	17682286	32613902	491021	23077268	21428462	29561672	6816839	32238856	21116124	26080856	764547	3243697	60237500	24033968	3597622
1399	2-palmitoylglycerophosphocholine*	Lipid	Lysolipid	35253	LC/MS Pos	100001562	5610	496.34		15061532	21403165			531777	4515767	357642		299610	686723	3184445	211127	1665581	75191	288896	31943	451417	1089016	1608884	2001993	584847	666873	994859		7717267	3486526	140340	9554446	753292	343095	576923	200100	157088	382300	2778554	39398956	944710	18079654	499870	874262
1405	2-stearoylglycerophosphocholine*	Lipid	Lysolipid	35255	LC/MS Pos	100001555	5777	524.371		10208382	8383879			646130	673910	293854	145722	289665	513023	1631258	225730	1300021	69188	197543		110975	666324	1020052	1415208	359101	344519			4201632	348138	37231	5728638	465192	330643	454292	136773	162992	598165	2390959	18594392	423854	5433138	181658	572669
1441	2-stearoylglycerophosphoethanolamine*	Lipid	Lysolipid	41220	LC/MS Neg	100003901	6350	480.31			24769218			9873612	5267238	8022101	1554996	9495426	20336388	14609900	10854298	11176533	12245404	28280318	10335964	7039281	12373707	10057070	12535825	18357774	28695718	1975893	22330070	11934455	7345197	15975948	5935095	9638483	6711474	7760239	10592607	10034947	7461901	7534703	7120565	11510351	15261699	17569522	2094303
119	3-(4-hydroxyphenyl)lactate	Amino Acid	Phenylalanine and Tyrosine Metabolism	32197	LC/MS Neg	240	1379	181.051	6482-98-0	9378	9010	C03672	HMDB00755	576237	457657	621422	258467	460799	7044806	5224933	269393	269804	698038	779947	5914328	1794894	5154428	4465103	8628589	6515007	9679209	4301814	203141	1066635	1344560	7315696	6269824	4799024	3955723	1312290	534098	346668	378316	10791066	5242001	8593302	3557643	674334	404811
2479	3-aminoisobutyrate	Nucleotide	Pyrimidine Metabolism, Thymine containing	1566	GC/MS	1114	1252.2	102	10569-72-9;214139-20-5	64956	58481	C05145	HMDB03911	289943	297412	227034	250198	359457	176645	221056	159430	230433	222664	196618	185133	150351	145934	276900	392162	345598	197075	40367	350368	251091	634911	247898	225661	143576	237704	326152	228478	283158	122778	110904	140969	182635	128760	330893	198501
1802	3-dehydrocholate	Lipid	Secondary Bile Acid Metabolism	43835	LC/MS Neg	100001062	5050	405.265	2304-89-4	159655	140376		HMDB00502	151765	774070	551725	86434	291686	274651	123484	384458	380892	476659	196873	319226	383793	418260	111578	262725	240866	163419	19586	671762	244321	133632	183869	206101	188419	109668	211361	131566	1990286	263357	272437	525493	429678	254972	147999	146812
273	3-hydroxy-2-ethylpropionate	Amino Acid	Leucine, Isoleucine and Valine Metabolism	32397	LC/MS Neg	100001170	975	117.056	4374-62-3	188979	164207		HMDB00396	1069157	2884165	1207779	3512238	3170371	2807372	1301190	2767077	5517148	5039593	3860244	7667116	4667326	5829688	801368	604170	1017488	806307	77506	1115484	2017333	518902	1466116	1696018	2014431	1260659	3998373	1501492	1099515	943250	2742567	973433	1132286	678837	2880185	4821059
1589	3-hydroxy-3-methylglutarate	Lipid	Mevalonate Metabolism	531	LC/MS Polar	112	2700	161.046	503-49-1	1662	4573695	C03761	HMDB00355	4348951	2317351	1685956	6966489	3886534	5615348	5885488	1476840	3874035	1364407	6930003	2918006	3296406	1655566	4225547	5708261	6986184	2524272	10688041	5699625	2359513	4701020	5534936	4074282	2577668	5899365	3204779	4154064	4767662	6845808	1914740	3600318	4271888	6900392	4317070	2545245
1217	3-hydroxybutyrate (BHBA)	Lipid	Ketone Bodies	542	LC/MS Polar	254	1443.3	103.04	625-72-9	441	428	C01089	HMDB00357	11702572	6364729	6456178	27354744	12434054	10055453	12328995	3249495	13660993	3535179	11072378	7372911	4861665	4695040	4996893	10257578	9292786	4219985	2397207	8994502	4337406	10589749	6805346	4183154	4505819	8494632	4839781	7788504	8295318	16383209	2285429	11497114	15708685	16578701	16436948	7466254
1229	3-hydroxydecanoate	Lipid	Fatty Acid, Monohydroxy	22053	LC/MS Neg	100000997	4634.7	187.134	5561-87-5	26612	24790		HMDB02203	2657976	2901441	1992903	1892381	2439322	2092978	2332211	2543144	4636462	3342730	1793492	4157132	4165709	5693780	3901852	3194531	2430962	3387437	1510963	2421946	2128358	3160750	4107453	3278358	2712998	2678740	3564316	2888707	2686247	3321323	5189009	4315951	2909724	4290384	2728909	3034661
2776	3-hydroxyindolin-2-one	Xenobiotics	Food Component/Plant	42561	LC/MS Pos	100003823	2645	132.044	61-71-2	6097	5872	C11130		372504	498343	215128		509731	154379	83567	235676	86006	124017	100937	270268	550722	187283	666273	787022	432879	291027	203451	184474	83597	1455258	399708	576170	649170	781313	420582	297432	108572	385844	345512	277363	264780	314805	97143	353112
281	3-hydroxyisobutyrate	Amino Acid	Leucine, Isoleucine and Valine Metabolism	1549	LC/MS Polar	111	1619.1	103.04	2068-83-9	87	10140307	C06001	HMDB00336	1046409	695126	652511	964644	904577	852907	402507	383477	864938	814235	585995	1056536	601357	814293	827264	1120090	752605	1538087	505274	580298	881930	1642425	922241	1190783	764106	887393	1096177	614634	983087	667345	273338	446161	1034980	988078	1217571	452899
1231	3-hydroxylaurate	Lipid	Fatty Acid, Monohydroxy	32457	LC/MS Neg	100001112	5175	215.165	53941-38-1	94216	85026		HMDB00387	2744690	3440092	2659680	2133720	2817573	2467010	3227732	5259674	6797150	4870562	3308965	5051706	6412038	7049748	5511235	4097959	4782407	4565212	2157370	4985764	2062602	4208047	4539734	4971192	3732605	3504430	4855990	5141203	4201325	4997297	4821647	5378299	4318095	5514113	4633316	3307145
1233	3-hydroxymyristate	Lipid	Fatty Acid, Monohydroxy	21158	LC/MS Neg	100000882	5335	243.197	3422-31-9	16064	15252			7714573	7011387	5024070	3391198	6678788	6747335	7882962	12061825	15462224	11037663	7844743	12989149	15601995	16508034	13189191	9182976	10107398	11876470	5360540	12104493	3899952	11671196	11283455	8545957	9485417	6623540	11701800	9567074	8580008	9850875	8598454	9582005	9571627	12496643	10843658	5889844
1228	3-hydroxyoctanoate	Lipid	Fatty Acid, Monohydroxy	22001	LC/MS Neg	100000773	3446	159.103	88930-08-9	26613	24791		HMDB01954	1421696	1384875	1309251	1304482	1517680	1369200	1559281	773014	1507787	1301582	877556	1346486	1269982	1671416	1496982	1664283	1275386	1461103	845132	1136487	1973009	1790705	1454718	1236071	1137616	1122286	1391752	1218971	1041588	1356306	1686796	5403331	1901766	9148984	1659620	1852307
1234	3-hydroxypalmitate	Lipid	Fatty Acid, Monohydroxy	27503	LC/MS Neg	100000983	5476	271.228	928-17-6	301590	266538		HMDB10734	17760024	7899536	7878098	1884774	10083090	11370766	20494312	17964832	26225172	21001950	13546875	17214456	12868345	23895260	25078972	15141725	24795602	20511774	6392839	28804502	8071357	24983772	15908689	9202053	11027643	5528603	17605908	13345501	9342056	12634986	10784369	24645438	19686002	41545596	18656566	6761950
3434	3-hydroxypyridine sulfate	Xenobiotics	Chemical	48448	LC/MS Neg	100006098	1595.5	173.987	1955-23-3		16232314			839755	376029	668631	249379	166258	474715	307347	48770	16998	87331				92029	99498	149638	84698	99139		91563	273749	223474	40846	24414	27481	35523	49451	63685	14546		376626	516548	220847	311245	605303	369770
199	3-indoxyl sulfate	Amino Acid	Tryptophan Metabolism	27672	LC/MS Neg	100000467	2222.2	212.002	2642-37-7	10258	9840		HMDB00682	2751500	5474814	1963460	1216664	2027765	477432	581197	1452321	493696	995303	1909076	644663	1003580	395068	74139	281406	631787	348876	637062	646283	1833097	674405	716599	355122	554600	1622819	631787	995848	273177	319307	403967	36504	583379		723851	1643473
278	3-methyl-2-oxobutyrate	Amino Acid	Leucine, Isoleucine and Valine Metabolism	44526	LC/MS Neg	100000936	1465	115.04	3715-29-5	49	48	C00141	HMDB00019	5933929	14591576	4616153	2417698	3906936	6407110	2692310	5033714	3108283	8495833	10219091	9217678	6422850	14935586	3847608	2839506	4390398	5285261	1844945	3425725	5162299	5462784	10950701	2815451	7636426	4160840	6047821	4216454	6249794	5880296	10704224	5403550	14907188	6482970	6381992	6473997
266	3-methyl-2-oxovalerate	Amino Acid	Leucine, Isoleucine and Valine Metabolism	15676	LC/MS Neg	100000036	2064.2	129.056	1460-34-0;51829-07-3	47	46	C00671	HMDB03736	10393721	31788960	7913981	2646177	5900155	13319259	4834298	9923508	5487233	18592458	28934370	23652026	14381875	38757960	5973800	4460358	6568916	6567507	2760905	4260550	9397049	13332465	25537228	6614111	16970494	7822539	11769980	6463493	10095530	7596121	34145580	13704672	41217672	11272843	12165418	13848671
244	3-methylcrotonylglycine	Amino Acid	Leucine, Isoleucine and Valine Metabolism	31940	LC/MS Pos	100001149	2573.6	158.081	33008-07-0	169485	148224		HMDB00459	208134		105864		114420	175738	216729	192607	608962	146526	335848	681249	936242	1093699	585153	716894	405919	510755	65794	79369	239964	372774	538152	788264	576538	498996	218325	302313	186462	226781	737694	772644	1314501	724521	802101	132515
2461	3-methylcytidine	Nucleotide	Pyrimidine Metabolism, Cytidine containing	35132	LC/MS Pos	100001466	1325	258.108	21028-20-6	159649	9164190			5328483	6230847	3603203	4370898	6848596	3189047	5040802	4448918	5111432	3616140	5510541	2511752	4767415	6786043	7376806	5781596	6380846	5582147	37442	5188529	6713557	5897460	3294685	5298446	3774219	2627085	4292869	5117898	5401330	6278528	5539975	6165471	5837623	6757280	4517708	4615069
82	3-methylglutarylcarnitine (1)	Amino Acid	Lysine Metabolism	46547	LC/MS Pos	100005849	1870	290.16		128145	113619		HMDB00552	13903721	17249546	21420644	12202488	36446988	9403555	23543768	59423260	56937300	29142780	83055008	27083114	78553168	46326696	20804272	28209364	33742532	8757340		39807408	12062783	65100556	34080584	47637820	40807716	48948948	64405088	54947536	58308196	110727800	9623054	29795472	29565910	56075828	18962134	16783302
83	3-methylglutarylcarnitine (2)	Amino Acid	Lysine Metabolism	46548	LC/MS Pos	100005850	1960	290.16		128145	113619		HMDB00552	217575	206940	285211	86525				1072751	1202779	1263721	1755281	404743	348053	434882	127927	300836	360742	112353		590092	411772	254455		454968	510828	768916	825572	829244	1202070	3429975	13481	19924		24896	250374	206984
54	3-methylhistidine	Amino Acid	Histidine Metabolism	15677	LC/MS Neg	100000042	906.3	168.078	368-16-1	64969	58494	C01152	HMDB00479	36459	84517	64533	226595	103195	153640	96263	77578	105269	185800	354955	195385	182693	338824	258739	513750	537572	239533	196328	59899	664768	303047	469496	352678	614093	455008	554426		495413	542001	375002	242983	328642	26645	1000933	201662
776	3-phosphoglycerate	Carbohydrate	Glycolysis, Gluconeogenesis, and Pyruvate Metabolism	1414	LC/MS Neg	132	583	184.986	80731-10-8	724	10669764	C00597	HMDB00807	1988000	1387148	1014354	1607069	2437676	1423137	1406546			1885702	6268591								12306565	1106360					2959527	8420111	617138		3701190	3621930		2680337		10483967
2450	3-ureidopropionate	Nucleotide	Pyrimidine Metabolism, Uracil containing	3155	LC/MS Polar	1053	2230	131.046	462-88-4	111	109	C02642	HMDB00026		165185							199576		711334	399996	500059	680105	880614	571729			163615	387660	624950		45201	531974	387490	717052	622421	682924	488946	326584	125261		601287	139046	1863978	838946
369	4-guanidinobutanoate	Amino Acid	Guanidino and Acetamido Metabolism	15681	LC/MS Pos	100000096	1150	146.092	463-003;463-00-3	500	486	C01035	HMDB03464	2661936	42015052	3414958	3723032	3009504	3359072	4673935	2499762	1067776	1710548	1486647	1323242	1803200	5416922	4599696	4577790	10219591	8950946	4695840	2361713	2988454	80119472	5003079	3460976	35708364	5312550	3242669	6979067	4987534	3752516	2969551	2564238	2759321	2805259	19814218	2232770
383	4-hydroxy-nonenal-glutathione	Amino Acid	Glutathione Metabolism	48487	LC/MS Neg	100006240	3319.2	462.192	99927-70-5					100277	81084	59716		47729	617285	527292		17994	75913		31021	105364	26926	278032	354864	89405	105421	34270	145977	51269	402454	171624	130064	95643	61448	38187		95643		119679	3418693	165132	1689858	3578
118	4-hydroxyphenylpyruvate	Amino Acid	Phenylalanine and Tyrosine Metabolism	1669	LC/MS Neg	1141	1690.1	179.035	156-39-8	979	954	C01179	HMDB00707	3791818	5788472	2405418	1657914	2276531	3551257	2055830	2361928	3135351	5092772	3768902	5150980	3362668	10007354	3136687	2528131	2612126	4260901	2214638	1920168	2498661	4149964	9229843	2221009	5499771	2175302	3857944	2756710	4028580	3323940	12710423	4211868	15284959	3126875	2041642	4163228
69	4-imidazoleacetate	Amino Acid	Histidine Metabolism	32349	LC/MS Pos	100001207	757	127.05	645-65-8	96215	86856	C02835	HMDB02024	856225	231477	502015	274764	358673	564159	580359	564131	427769	328205	352492	778238	944080	2367185	1120006	615459	637342	1287302		404574	693210	426117	776005	543909	1044656	566271	761615	533713	770800	517326	1390854	2408695	1257273	2440937	560223	620300
237	4-methyl-2-oxopentanoate	Amino Acid	Leucine, Isoleucine and Valine Metabolism	22116	LC/MS Neg	100000551	2170	129.056	816-66-0	70	69	C00233	HMDB00695	21738966	60870368	22086358	5367140	13710531	29057866	7819769	21857908	12180679	41703412	56796144	48448504	29992602	96015592	13316504	8832645	14273832	13959400	6005857	11608481	15542367	24797606	56928284	11517824	35835584	21898752	25268192	13978019	23889726	23974188	72971160	39613428	115519968	46768860	26360300	35585484
91	5-aminovalerate	Amino Acid	Lysine Metabolism	18319	LC/MS Pos	100000454	835	118.086	660-88-8	138	135	C00431	HMDB03355	4217908	7796623	9772900	7873494	5255434	4873696	3523588	2286277	3000562	2502470	1338216	7621865	4655590	2809861	4128097	3678746	1472260	4416603	5183214	3786918	5670478	3463540	6486285	6224645	980060	2914286	3932716	4309176	5199116	5196485	2679045	7105041	8243940	3971264	12684449	10954129
976	5-dodecenoate (12:1n7)	Lipid	Medium Chain Fatty Acid	33968	LC/MS Neg	100001232	5224	197.155	2430-94-6	5312378	4471803		HMDB00529	11975688	7941814	8545527	12660718	11804073	15429516	15515966	16841426	14778260	16739044	14231724	27650580	27122626	22927948	11751300	15147151	13512438	15304227	10388131	7987949	3306915	25633338	40266380	14769207	26276112	18999194	17115062	17217442	21528864	21874050	16192369	16035306	9139528	23419370	16719193	8418521
1324	5-HETE	Lipid	Eicosanoid	37372	LC/MS Neg	100002137	5382	319.228	73307-52-5	5280733	8038582	C04805	HMDB11134	13366037	15531354	13015441	2340292	8104269	31629326	55451488	22246540	29207088	48867860	27167336	26810874	31750996	33118456	67781152	72484144	49688620	46402080	16080462	75489272	18840000	78327984	61363276	25017272	33997064	28984608	50934104	26365016	46071540	36297900	15581346	82731224	52584256	91134608	32558668	14235087
215	5-hydroxyindoleacetate	Amino Acid	Tryptophan Metabolism	437	LC/MS Pos	71	2559.9	192.066	54-16-0	1826	1760	C05635	HMDB00763	1633093	235446	1485779	2429161	2911108	1293939	1075906	985002	695391	2738778	940133	1433925							119460		452328							343594			348572		257890		1582148	1985095
2788	5-ketogluconate	Xenobiotics	Food Component/Plant	15687	LC/MS Polar	100000099	2705	193.035	91446-96-7	5460352	4573911	C01062	HMDB11731	310575	128453	195109	766308	440919	333050	306803	185143	169608	161553	163441	317587	235179	553336	196013	480990	287213	577866		90594	149500	306749	889254	473985	639399	328373	497033	583261	541166	553403	243092	294835	284427	264936	294452
2470	5-methyl-2'-deoxycytidine	Nucleotide	Pyrimidine Metabolism, Cytidine containing	38159	LC/MS Pos	100002300	1481	242.114	838-07-3	440055	389065	C03592	HMDB02224	34675600	33508976	46328664	43585868	39831972	23132482	25024546	29494206	31134450	30369372	30803098	24212826	25464048	35461300	35190012	36564144	38450288	31926450	106513744	27703036	34406924	29302526	30871190	24103414	27937644	33456426	41588892	39522148	41516976	35686600	20992986	16588880	26357482	18290006	35657836	36713412
2462	5-methylcytidine	Nucleotide	Pyrimidine Metabolism, Cytidine containing	22119	LC/MS Pos	100000763	1420.5	258.108	2140-61-6	92918	83877		HMDB00982	3166162	4752391	2778973	1778129	3392775	2199668	2642978	5014533	5543482	4423651	3681068	4925046	5288700	5685928	5341167	5926159	5128179	6554388	770664	3491304	4679113	3689742	1296123	4319042	2189577	2939538	2389298	3827762	3355991	3350105	6123615	6054944	6534143	4774541	2617120	3534343
360	5-methylthioadenosine (MTA)	Amino Acid	Polyamine Metabolism	1419	LC/MS Pos	212	2444.9	298.097	2457-80-9	439176	388321	C00170	HMDB01173	3121757	1805647	3224985	3115108	2797763	2560057	1609119	3296011	1750055	2570267	1753886	1360733	1309732	2591918	1377913	980011	1561631	3878229	1166890	1555197	3236534	4494809	2575391	1608980	2583926	2277167	3793179	1456183	3982798	2658782	2769846	1426925	1072457	1706704	4306770	4810338
2437	5-methyluridine (ribothymidine)	Nucleotide	Pyrimidine Metabolism, Uracil containing	35136	LC/MS Neg	100001446	1778.1	257.078	1463-10-1	445408	393058		HMDB00884	8078856	6663095	11507497	9038617	8431611	4997839	6873334	3957417	5394719	5619628	4242545	3808983	3933886	5779120	5062447	5425169	6839772	4303483	15020930	5098325	5250745	4602524	3998235	2819792	3353940	6886940	6208360	5709015	7080729	7844917	5192141	2924632	6679142	3483238	6636402	7572951
379	5-oxoproline	Amino Acid	Glutathione Metabolism	1494	LC/MS Neg	1021	738.5	128.035	98-79-3	7405	7127	C01879	HMDB00267	103796624	190242592	81712944	95932920	124353560	89976320	125304096	161933232	147624096	168697760	263173184	391434848	359871040	555934080	152145696	209775760	185051936	149237312	167594128	95782208	137545920	134086848	195051840	191333392	242627504	314125952	146614992	134429504	106893264	139025280	365952320	117139520	578431168	142840272	203466672	174358688
1793	6-oxolithocholate	Lipid	Secondary Bile Acid Metabolism	46336	LC/MS Neg	100001068	5033	389.27	2393-61-5	164960	144621			399452	207148	1240644	70559	469047	86332	147901	115623	122038	161353	130228	308435	571995	165280	133105	109496	71803	13500		380015	173024	52145	94470	121060	245790	57131	110199	136837	966577	118158	160251	265251	195474	160802	785136	318467
3085	6-oxopiperidine-2-carboxylic acid	Xenobiotics	Drug	43231	LC/MS Pos	100004499	1826.6	144.066	34622-39-4	3014237	2282737			1182662	1117655	762479	1153553	1900772	1219355	2767144	1527253	1318310	1243678	1088789	927103	1264639	1770709	3561373	3386593	3187262	4971927	1156385	3814528	7914113	15205082	4605780	5742136	2268379	2780059	5122665	3430217	3821139	4299254	1243621	3012962	3646279	12884802	1789590	2053330
785	6-phosphogluconate	Carbohydrate	Pentose Phosphate Pathway	15442	LC/MS Neg	100000341	583.9	275.017	921-62-0;53411-70-4	91493	82615	C00345	HMDB01316	3862819	1730833	4740148	5516600	7081896	3694712	1172776	1682492	4567104	3968665	2546767	4188411	4911220	2824264	3394344	2430378	2775894	2840791	1934059	3254165	1887605	2799667	3841487	2044374	2648431	12894844	3075413	2372260	6719581	7159442	1343241	2696800	1108114	2326360	769449	3436120
1611	7-alpha-hydroxy-3-oxo-4-cholestenoate (7-Hoca)	Lipid	Sterol	36776	LC/MS Neg	100001609	5288.1	429.301	115538-85-7	3081085	2338765	C17337	HMDB12458		1375130		23453	170134			603997	308975	537621	26241	179456		438460		46996	494133			169687	54686		255160	54361	188347		561982		216970	235884	132485		46496
1642	7-hydroxycholesterol (alpha or beta)	Lipid	Sterol	47890	LC/MS Pos	100005999	6164	367.336							411676				92526	732508	243499	392806		42685		264290	362309	436155	961875	44019	31573			2768773	410836	26533	2906006	48870	25911	38688			363326	594006	42699196	789726	28449748
1807	7-ketodeoxycholate	Lipid	Secondary Bile Acid Metabolism	31904	LC/MS Neg	100001063	4821	405.265	911-40-0	188292	163659		HMDB00391	6408316	3980492	19399462	5570453	14175798	4188776	3008276	8263168	8347523	5452616	2123428	6752797	22167688	7545539	1908201	2513395	2555130	861215	322788	5586833	932012	2760720	3163506	3373103	4488711	1473188	1695661	1711391	41742824	2464200	2873981	3254215	3654006	2693089	6235764	4985609
2405	7-methylguanine	Nucleotide	Purine Metabolism, Guanine containing	35114	LC/MS Neg	100001456	1729.7	164.058	578-76-7	11361	10883	C02242	HMDB00897	409061	447685	326672	358424	474356	272673	326329	276384	313047	317565	287583	313359	248036	397073	341151	355293	391963	319173	377232	229211	338538	373760	316316	276492	284390	302279	460627	301445	389606	276428	312257	333866	342836	210580	389321	417740
1241	8-hydroxyoctanoate	Lipid	Fatty Acid, Monohydroxy	21239	LC/MS Neg	100000956	2300.4	159.103	764-89-6	69820	63018		HMDB00711	1823935	1472590	1127015	1352211	1280684	2258288	3536462	2028005	1428685	1602047	2609728	1321055	2530668	1992496	2303200	2173348	1659920	1782259	733422	1941032	1891129	2568927	2892500	1885138	3358342	2142289	2064177	2358472	2448806	2853535	1289742	3776301	2229598	8137988	1474028	1528517
1259	9,10-DiHOME	Lipid	Fatty Acid, Dihydroxy	38399	LC/MS Neg	179	5180	313.238	263399-34-4	9966640	8142232	C14828	HMDB04704	5547164	6671276	5283156	2341986	3716052	15269755	31320356	13522717	15872909	22992014	12715698	15689655	19999356	18039008	41812748	46433668	22207884	10786863	1217488	32913098	5818275	54509336	29654388	18910630	33115158	13755863	23564534	19818254	29375454	35226916	5483497	123658392	20975776	347074336	6956377	6427193
1193	acetylcarnitine	Lipid	Fatty Acid Metabolism(Acyl Carnitine)	32198	LC/MS Pos	100000802	1166.9	204.123	5080-50-2	1	5406074	C02571	HMDB00201	21020030	65854112	25462898	26310272	42661704	13370183	11660293	18579004	37350176	35040972	20278762	15931798	10499425	34443980		39910044	21224646	91485224	841634688	26060498	55676844	64359808	23024194	30748440	20852798	22673138	30762454	23015036	31702648	19786098	8240864	13568997	15856639	13270644	23467968	20253240
2370	adenine	Nucleotide	Purine Metabolism, Adenine containing	554	LC/MS Polar	880	1311.1	134.047	73-24-5	190	185	C00147	HMDB00034	626006	513510	516701	661705	588582	462783	434774	633830	441341	510556	350402	293491	338937	476668	457049	300572	278463	977305	2225642	334784	575750	670672	573922	268819	503644	504296	949805	311419	562828	796910	497384	409341	329030	448299	473026	1129938
2369	adenosine	Nucleotide	Purine Metabolism, Adenine containing	555	LC/MS Pos	798	1625.3	268.104	58-61-7	60961	54923	C00212	HMDB00050	1390129	1403104	1683947	2468954	2917204	1896986	2989126	3523648	2564863	4185339	2925921	2323493	3048392	3895004	2340220	2531435	3509856	2817330	741560	1206541	1462142	5697192	7807715	4382564	4096916	2199188	5192113	2154733	2521501	1809768	2050668	1166847	1368916	1487303	956390	1477174
2364	adenosine 2'-monophosphate (2'-AMP)	Nucleotide	Purine Metabolism, Adenine containing	36815	LC/MS Neg	100001694	1497.7	346.056	130-49-4	94136		C00946	HMDB11617	9052215	3970590	17478878	14169035	9093093	7786490	14031091	18412936	18450970	26495242	19718310	14836180	17114156	16469989	13858877	17678892	13193579	11198973	17326254	15789916	10477182	6425840	13721535	7798519	13488398	20381714	2644725	15484384	30766184	24121762	10920210	16022883	15002386	25583470	9875963	6599967
2365	adenosine 3',5'-cyclic monophosphate (cAMP)	Nucleotide	Purine Metabolism, Adenine containing	2831	LC/MS Neg	207	1952.2	328.045	60-92-4	6076	268	C00575	HMDB00058	177657	193955	128089	170754	173561	156239	149202	160304	327044	212322	199099	244964	257661	314944	215457	186813	243147	277930	268194	148427	127269	188615	191653	242931	181293	160825	194019	235728	126906	153470	170412	171128	196600	169617	176428	167280
2367	adenosine 3',5'-diphosphate	Nucleotide	Purine Metabolism, Adenine containing	15691	LC/MS Neg	1214	575	426.022	75431-54-8	159296	19951095	C00054	HMDB00061	196887	192708	355950	102177	249892	246889	220661	131704	94536	175463	182650	140106	182526	185326	170965	495898	282241	207972		143497	334526	51901	38277	149497	109310	120916	141831	202763	115110	141093	204192	415231	196259	296972	315286	139481
2363	adenosine 3'-monophosphate (3'-AMP)	Nucleotide	Purine Metabolism, Adenine containing	35142	LC/MS Pos	100001449	1470	348.07	84-21-9	41211	10463793	C01367	HMDB03540	4635491	2503405	4657789	4099950	3161390	2755568	3115461	4995679	6599376	4819623	4882617	4284500	4654388	4484868	4630968	4588975	4328465	4135562	28218932	3868202	3935982	3303602	3128801	3389794	3738482	4435784	2882029	4458041	4736034	5149239	3965963	6593826	5099316	6993888	4858058	3772709
2362	adenosine 5'-monophosphate (AMP)	Nucleotide	Purine Metabolism, Adenine containing	32342	LC/MS Pos	209	1208	348.07	149022-20-8	6083	10239183	C00020	HMDB00045	1394992	3087508	1915421	1555499	2597249	2064780	2041253	2926433	3085767	2371027	2902985	2658622	2930805	3118796	2041647	3804111	2900449	3017674	1732757	2370103	3172225	1117589	2145959	3110260	2020961	2064977	1928987	3245186	2374060	2845760	3664233	2686355	3683891	2478530	2730879	2016584
2368	adenylosuccinate	Nucleotide	Purine Metabolism, Adenine containing	18360	LC/MS Neg	1303	560	230.53	19046-78-7	195	190	C03794	HMDB00536	95842		169044	137217	206929	410506	89350		17199	105068	58736	47415	30255	16946		52299	285713		112052			98827		74802	109736	46120	101859	12019	100851		30214	17210
1026	adrenate (22:4n6)	Lipid	Polyunsaturated Fatty Acid (n3 and n6)	32980	LC/MS Neg	100001193	5678	331.264	2091-25-0	5497181	4445971	C16527	HMDB02226	879608000	672068160	556928448	70719888	975929728	948570560	1167000064	327590720	565605632	508436608	352664896	429856480	453969248	594976960	967300992	745645440	1298497920	1155534720	579522240	1526459136	590098816	1259886592	511672320	367818208	389519296	308696032	557789760	294800576	402497600	365457440	690953536	272731232	1106654720	354329184	1019748352	354821792
24	alanine	Amino Acid	Alanine and Aspartate Metabolism	1126	LC/MS Polar	811	2780.3	88.0404	56-41-7	5950	5735	C00041	HMDB00161	31740006	35592580	34569000	32311772	33718004	41250264	25196106	21165028	21158452	26856430	21356930	33141366	20765984	31565780	19428018	20613424	20447122	23567018	14798804	11515375	18068874	21798518	25259352	21237964	22893124	22895008	21160666	18309334	19720244	18578238	34124504	23020058	35192216	19884646	32586328	26532852
417	alanylleucine	Peptide	Dipeptide	37093	LC/MS Pos	100001890	2165	203.139	1638-60-4	259583	227831			22718788	3484098	33191160	20758954	38028880	34144040	8798371	2317419	648903	2485954	4034205	4519811	4034231	3154974	2915758	1685045	3691382	4131261	28032990	3352774	1414563	5062729	8479762	1199826	5731306	15816386	4909226	1774945	9691658	7167792	1506798	1439960	2607756	11993953	3177293	7360397
2358	allantoic acid	Nucleotide	Purine Metabolism, (Hypo)Xanthine/Inosine containing	33434	LC/MS Polar	218	2960	175.047	99-16-1	203	198	C00499	HMDB01209	289483	392819	183137	324177	209616	237418	158452	270005	447526	316966	309755	247805	265564	375774	361873	364348	331596	325613		305389	345363	282658	265076	230156	255240	207660	370199	336590	305069	386329	325094	239372	192612	190077	385608	330015
2357	allantoin	Nucleotide	Purine Metabolism, (Hypo)Xanthine/Inosine containing	1107	LC/MS Polar	1002	1672	157.037	97-59-6	204	199	C02350	HMDB00462	326510976	272226336	279288512	254338704	276376960	250338272	248187792	224010736	228825600	245768032	219392048	240126880	242771264	214519312	283607328	291454560	273816960	234021600	5263747	230763520	240221248	268271648	242406352	239274912	227564976	255048416	254174576	235370928	248605040	248123920	262918528	246205872	272820480	220860096	285041568	260276688
16	allo-threonine	Amino Acid	Glycine, Serine and Threonine Metabolism	15142	LC/MS Polar	100000272	2511.1	118.051	28954-12-3	99289	89699	C05519	HMDB04041	5012196		2146942	6452052	8327944	2710175	7499827									64461	181547		165465			131124	182641				76370	40120	31928	107487		15780			23396
1220	alpha-hydroxycaproate	Lipid	Fatty Acid, Monohydroxy	37073	LC/MS Neg	100001723	1920	131.071	6064-63-7	99824	90191		HMDB01624	202014	222348	149303	161242	88967	491091	714960	426321	337101	392947	364258	322556	477541	365135	679112	603704	389773	477870	160899	504307	429238	694643	612650	464740	560149	320342	371796	308828	290397	336753	366085	1822885	684445	3212832	242877	347449
253	alpha-hydroxyisovalerate	Amino Acid	Leucine, Isoleucine and Valine Metabolism	46537	LC/MS Polar	100001300	1052	117.056	600-37-3	99823	90190		HMDB00407	1861617	3464620	2060865	3723682	5090425	5959256	4519449	4800155	6072694	5053108	3851964	10537073	7268551	7799313	3845878	5789355	4231012	5060045	617835	1435430	2196325	2050742	4968161	4411880	4155539	4330350	4768601	2522004	2035607	2196124	5754714	3717677	4135843	3983991	5136280	5341660
247	alpha-hydroxyisovaleroyl carnitine*	Amino Acid	Leucine, Isoleucine and Valine Metabolism	46263	LC/MS Pos	100005836	1863	262.165						449932	706013	465569	33842	309402	372752	91232	50821	45672		165744	72615	100798		84108	608572	316091	202272	129412	405021	461057	434698	258500	222681	488824	255347	482271	304915	365279	416973	158670	62047	646292	484438	353701
949	alpha-ketoglutarate	Energy	TCA Cycle	528	LC/MS Polar	93	2700	145.014	305-72-6;328-50-7;22202-68-2	51	50	C00026	HMDB00208	1682870	34345156	1582816	686159	965591	3947207	566374	10215219	16967288	32400144	22761014	27222364	11661165	56438316	2184878	3112244	2880851	2844529	7241273	1404222	4740521	10154009	33782464	6825076	14263890	5079854	5182373	3220921	1622277	2111317	142980208	38867620	44187844	7171072	3997796	8774925
1772	alpha-muricholate	Lipid	Primary Bile Acid Metabolism	34092	LC/MS Neg	100001280	4765	407.28	2393-58-0	3083761	2340918	C17647	HMDB00506	15535106	29705364	81274520	22479326	28764512	23005276	16181844	28426950	26910026	15331929	10098911	27284494	17481024	7674723	7050863	13451970	13034240	7381362	38373	58134296	16994214	2374661	6397931	6132070	8168587	4567196	11771009	10137386	116065512	11361401	10988720	17955388	12602056	10154471	27976908	16662297
2524	alpha-tocopherol	Cofactors and Vitamins	Tocopherol Metabolism	1561	GC/MS	1105	2305.4	502.5	59-02-9;10191-41-0	14985	14265	C02477	HMDB01893	538462	367161	393736	2655407	2232411	356990	250865	659526	239961	138217	662074	227749	290960	104054	15962		50799	320776	140401	22916	361598	13872	93408	23197	50420	150539	45111	217896	102215	86617	267987		126849		300848	1199121
406	anserine	Peptide	Dipeptide Derivative	15747	LC/MS Neg	100000044	1124.8	239.115	10030-52-1	112072	100482	C01262	HMDB00194	119850	76534	132349	120074	107965	577382	419306	6375	89272	8357	92629	353386	251468	297719	327690	584584	448192	225695	124534	80474	153257	68107	450288	374342		299022	83637	80131	113599	116458	596617	438484	296365	242156	126829	47374
203	anthranilate	Amino Acid	Tryptophan Metabolism	4970	LC/MS Pos	1258	3220	138.055	118-92-3	227	222	C00108	HMDB01123	3360843	4048873	1975003	2223448	3915924	3058768	4350863	3994900	6094596	3046708	3202358	4075923	4259914	6009554	5727522	6145558	5328992	9538438	481876	2888495	4066914	5603454	3792021	5784111	4102526	3644509	3556686	4541409	3063188	4680756	4617687	5451562	7392373	3475780	19318982	4860457
810	arabitol	Carbohydrate	Pentose Metabolism	38075	GC/MS	100000012	1687.5	307.1	7643-75-6	94154	84971	C01904	HMDB01851		36664			13300	34394	52570		49910	61184	46800	35638	55099	39633	63024	102218	81411	16694	14604	53956	46175	59039	58686	35251	26573	51267		25581	32551	19849	33759	87873	107363	108464	23898	11701
2521	arabonate	Cofactors and Vitamins	Ascorbate and Aldarate Metabolism	37516	GC/MS	100001937	1736	292.1	7643-75-7	122045	108861	C00878	HMDB00539	417147	181011	235397	143600	131290	307108	249558	233815	137467	208587	115976	221954	136216	206355	123448	140583	150113	401545	59075	100265	211370	193430	116547	76383	46994	131072	188082	109963	115541	115137	303600	194327	296310	138640	172173	159757
997	arachidate (20:0)	Lipid	Long Chain Fatty Acid	1118	LC/MS Neg	893	6295	311.296	506-30-9	10467	10035	C06425	HMDB02212	90980032	60734948	86004040	14360074	69075944	635048000	254547888	90345512	104737664	113075296	68592992	530253504	443719840	628655616	211813136	159122896	160883104	504844864	64877636	71939752	39374336	105334576	720350592	278471104	317129664	406977888	126501784	62453276	158411728	71158352	170247872	147872496	250141472	340529056	96303312	54061116
1025	arachidonate (20:4n6)	Lipid	Polyunsaturated Fatty Acid (n3 and n6)	1110	LC/MS Neg	229	5535	303.233	506-32-1	444899	392692	C00219	HMDB01043	10333542400	7133568000	7967418880	2302989824	9667486720	9356746752	6987208704	5861597696	6986636288	8161938432	7142683136	7981111296	6879218688	7334473216	7412884480	6689857024	9601544192	9092228096	3084925184	8599905280	5863701504	6078367232	7379807232	5896358400	5386104832	5900753920	8036486144	5642299904	7585180160	5507248640	6086047744	2541916160	6882606080	2359447552	9547372544	5434574848
319	arginine	Amino Acid	Urea cycle; Arginine and Proline Metabolism	1638	LC/MS Pos	231	700	175.119	1119-34-2	232	227	C00062	HMDB00517	1834991	752602	2650246	1763053	2594968	3105598	883224	369128	213725	296906	585682	790446	627019	547094	871470	655427	1127048	691478	534934080	818664	217126	960873	2336736	495480	1120830	1777911	1119493	661594	1951456	1514674	313406	243685	275759	1191072	391056	641913
29	asparagine	Amino Acid	Alanine and Aspartate Metabolism	512	LC/MS Pos	917	679	133.061	70-47-3	6267	6031	C00152	HMDB00168	274393024	252825504	273483968	271521120	310859904	292952160	290730784	201544032	199904656	187600912	148805616	184711616	203999696	176987744	247435824	222099552	264881680	251236544	233474384	194901808	267598144	303542624	300287168	289971936	257996928	247132288	327560832	266061584	292696640	281444288	205251920	150222720	144948464	165769072	201415680	191337792
27	aspartate	Amino Acid	Alanine and Aspartate Metabolism	443	LC/MS Pos	234	668	134.045	56-84-8	5960	5745	C00049	HMDB00191	192469008	84266544	194008672	188008160	214635824	100781968	150477072	123062392	133344000	90645216	107087616	74570504	129500312	92837640	190441056	178179360	186605936	147762848	535271392	169401584	163462576	144872800	100856120	186455424	118911008	191925344	258873168	220233712	244386704	244066672	34850756	37236908	74954904	69446688	160243296	139154544
1108	azelate (nonanedioate)	Lipid	Fatty Acid, Dicarboxylate	18362	LC/MS Neg	2029	1276	187.098	123-99-9	2266	2179	C08261	HMDB00784	5854798	6099499	3552272	3375229	3725046	11485854	19949534	12243686	9261150	10612379	14083061	7521125	13699746	11289329	14480934	14946437	11661739	8451381	1628608	12906972	12086971	22115674	17049934	11824888	19806792	10893326	10430764	10188908	8709582	13981772	7038202	28169168	17888018	49787324	6642260	4495971
2599	benzoate	Xenobiotics	Benzoate Metabolism	15778	LC/MS Neg	100000008	1750	121.029	65-85-0	243	238	C00180	HMDB01870	2529883	2152134	1930029	1577290	2482191	2483981	2960895	2152063	1807996	2288060	2240246	2016938	2148919	2613734	2326830	2645824	2284271	2886983	2442593	1754968	3089068	2532273	2143628	2543726	2126591	2084912	2467406	2176050	2059004	2806347	2172103	1994479	2362458	3222882	2642095	2449090
2451	beta-alanine	Nucleotide	Pyrimidine Metabolism, Uracil containing	55	GC/MS	244	1451.8	174	56-41-7;107-95-9	239	234	C00099	HMDB00056	1740445	2433480	1039284	2086625	2496723	947381	1988017	1301316	1855300	1168339	2082815	1367800	1375092	1681263	2003326	2337579	2052333	2011738	475361	2424758	2134385	3701300	3850881	2787737	1847383	1745758	2351586	1147183	2086387	1521368	1086257	1815638	1495968	1672402	1618051	1109024
245	beta-hydroxyisovalerate	Amino Acid	Leucine, Isoleucine and Valine Metabolism	12129	LC/MS Neg	1442	1027	117.056	625-08-1	69362	62571		HMDB00754	15946509	26815802	22093132	24794634	29713638	33709872	13226006	34968312	54258588	57505060	32235654	81053848	37239040	52188128	8549342	8879546	8301226	9015240	1075743	8185595	16847634	8626604	16624134	14266588	13840447	15725630	31567972	22203802	15949131	11520042	28817110	8554646	24727058	12373964	59922508	41868692
246	beta-hydroxyisovaleroylcarnitine	Amino Acid	Leucine, Isoleucine and Valine Metabolism	35433	LC/MS Pos	100001594	1701	262.165	99159-87-2		21403176			9461446	11792707	8355546	11647802	7698838	6389872	6003484	7362183	10533501	7131367	8848039	6074688	5736266	4407429	8517624	10938412	10236627	5380034	14309462	12413863	10854242	11463854	7205318	7848236	5386951	6038168	8416629	6592164	8048882	7207441	9461993	10322178	8450688	7787890	14468210	10722571
1771	beta-muricholate	Lipid	Primary Bile Acid Metabolism	31885	LC/MS Neg	100001066	4794	407.28	2393-59-1	5283853	2340919	C17726	HMDB00415	78602280	277077152	323974272	87712472	161113280	123061824	80328416	192232384	158171264	168481360	69434616	163928496	151112832	86358736	84731632	78192656	108194312	54211060	3171453	408358976	146039792	136855504	150014272	133423552	120801184	73356288	158916320	92167544	865006528	72871968	58133444	75834016	59853216	39377168	113363264	76277064
1622	beta-sitosterol	Lipid	Sterol	27414	GC/MS	100001033	2380.8	357.4	83-46-5	222284	192962	C01753	HMDB00852	110994			56622	93015	47086	70015						32807			48544	59792	136455		95092	80035	68530								28013	97316		70381	64161	36536	60261
6	betaine	Amino Acid	Glycine, Serine and Threonine Metabolism	3141	LC/MS Pos	799	734	118.086	107-43-7	247	24219951173	C00719	HMDB00043	1371310080	2089590272	1190716288	1550459392	1139100672	1276642688	631907264	713973376	1026746496	594731904	1596147712	468273760	722723200	417752256	1642823168	2357941760	2015769472	229260928	661947968	1402676736	884393408	1031918208	1236544512	1245859200	1265758464	1176017536	1174974848	1124941440	1219724672	887333376	810456384	1428903680	1133591040	554290560	1838088448	967679488
7	betaine aldehyde	Amino Acid	Glycine, Serine and Threonine Metabolism	15499	LC/MS Pos	1219	646.2	120.102	7758-31-8	249	244	C00576	HMDB01252	38444604	275953120	16688616	27285000	26293978	25392184	35497004	59997344	687227584	97273864	27828908	165383136	49861528	52398912	98180392	206616352	103415208	60584384	7862211	98208424	73276816	13802088	18062872	166563664	11715203	6736419	21492860	235788976	24252162	24084084	142563776	89723928	73123424	33207422	1579576064	43674356
2544	biopterin	Cofactors and Vitamins	Tetrahydrobiopterin Metabolism	12358	LC/MS Pos	1548	1562.7	238.093	22150-76-1	445040	392795	C06313	HMDB00468	3903956	4148888	3383477	2616287	3266871	3382852	5301213	4039408	4390501	4363403	2599330	3854459	4123106	5395118	3733590	3869042	4495084	5296473	5946024	3073749	4188788	4566728	4437460	3679185	3613813	2982531	3152937	2246344	2879585	3646440	5265887	5243273	6473670	6344019	3963422	4083201
1177	butyrylglycine	Lipid	Fatty Acid Metabolism (also BCAA Metabolism)	31850	LC/MS Neg	100001151	1470	144.067	20208-73-5	88412	79766		HMDB00808	7065372	7375270	5849379	4829149	5872661	15270977	10815692	2249199	960848	794633	2524075	4863353	2347960	4761011	3212775	7956058	7929380	9738587		2095942	7350793	7882077	4131205	2408439	3438703	5865233	3800686	1713159	2637107	5125948	12264300	11110976	8930290	9776399	10421662	5354477
231	C-glycosyltryptophan	Amino Acid	Tryptophan Metabolism	48782	LC/MS Pos	100006379	1907	367.15	180509-18-6	10981970	9157171			1824287	1782730	1462340	1363833	1819052	2065930	2560404	1748736	1900117	1908106	2060765	2169738	2206377	2255720	2204623	2611888	2085091	1735396	2039463	1845523	3054675	1941877	1989665	2214595	1673504	1665896	3321179	1380937	2086292	1559170	2102788	2005116	3439257	2206326	2279673	1651006
1624	campesterol	Lipid	Sterol	39511	GC/MS	100001269	2353	343.4	474-62-4	173183	151215	C01789	HMDB02869	451575	167373	388758	227612	326781	414250	344416		203024	172352		79434		25366	203522	416172	364367	283819	178959	178419	373687	281048	198228						160899		491281	485820	404973	254428	438194	213284
972	caprate (10:0)	Lipid	Medium Chain Fatty Acid	1642	LC/MS Neg	888	5090.7	171.139	112-37-8	2969	2863	C01571	HMDB00511	17885374	15116674	14510721	18735654	17273694	20853174	18043546	27090634	21379808	22373772	21826102	26819300	21867410	35604572	16699609	22736452	16232340	21772830	18117122	16643047	13303001	18891418	61142440	28382696	30508692	27743714	28552018	21701168	31240582	25132032	24508098	15889021	15779867	21696846	17606834	12723398
968	caproate (6:0)	Lipid	Medium Chain Fatty Acid	32489	LC/MS Neg	926	2713.7	115.076	142-62-1	8892	8552	C01585	HMDB00535	6633893	9623854	5543106	4156470	5881702	6735126	17757946	11750960	10569320	10047180	7811040	7863997	11072451	9646125	19032808	17792252	9235070	14793603	8805533	10108602	24752636	15393504	10192870	12673394	7196621	4993773	8394364	7849140	7211145	7305356	17057414	59037288	22578570	106428648	10682751	4693448
970	caprylate (8:0)	Lipid	Medium Chain Fatty Acid	32492	LC/MS Neg	932	4362	143.108	124-07-2	379	370	C06423	HMDB00482	7271190	7639725	5510798	6439960	8521828	6807658	7903256	8149985	9353242	8067751	7425553	7806175	8133667	11910034	7503129	7955172	6254915	11766167	7695740	6211350	7152643	9378015	10242036	7205850	8763858	6248760	7392521	8254725	6417300	7170101	8715767	7682008	8712972	12237043	8039414	5307520
1212	carnitine	Lipid	Carnitine Metabolism	15500	LC/MS Pos	100000007	688.9	162.112	461-05-2	10917	10455	C00318	HMDB00062	294301664	483953344	349920256	434808320	379094592	244788496	285210592	305431616	339109920	343978080	227563408	232740240	201923344	245853616	281313984	258978864	248960160	257206176	396336224	370271328	364793120	478721376	334636992	337744288	290489408	244305520	341438400	304065696	234579744	344167520	344606880	308242048	309395776	356660768	256466048	363160416
1768	chenodeoxycholate	Lipid	Primary Bile Acid Metabolism	1563	LC/MS Neg	1123	5264	391.285	474-24-9;474-25-9	10133		C02528	HMDB00518	13068036	37513164	44307848	13163800	29028750	24775944	18073722	28796938	26906412	25281452	21092568	24646914	22408392	32289192	13497612	21385056	20359778	12451961	89516	51456492	22514946	6224766	18561332	17399566	18333006	6946492	25056622	16903996	206947152	21499824	16670886	26036622	33186870	14874837	23509986	9480930
1765	cholate	Lipid	Primary Bile Acid Metabolism	22842	LC/MS Neg	136	5165	407.28	81-25-4	221493		C00695	HMDB00619	68711016	140048672	133509944	34327192	112038760	106440056	88866712	113299808	107799760	95837152	45931284	112980960	141328752	96052152	59120928	104016280	143642096	63920316	3283851	181739616	83458000	29577578	60582980	77140384	81211704	27916296	69868568	34602088	264235744	61966476	86830984	137213968	114208584	45003672	77759664	37104460
1614	cholestanol	Lipid	Sterol	21131	GC/MS	100000859	2320.8	215.2	80-97-7	6665	6413	C12978	HMDB00908	482636	4117276	309522	388313	5714491	434263	4084774	4165934	413095	290172	4164014	371151	204967	259418	317675	336012	415094	246868	316075	2757863	4347424	271461	378110	346450	353873	162588	4262005	184556	177406	116113	553765	432348	446545	223859	341530	257119
1601	cholesterol	Lipid	Sterol	63	GC/MS	266	2316.9	329.3	57-88-5	11025495	4937803	C00187	HMDB00067	21823560	21481466	20510700	16675991	30098868	17648104	21694466	21967386	25846408	23610784	25421170	21542710	21223286	26557080	18392398	19467390	20360826	17607844	21615242	15730177	24248952	21149454	22786536	22402092	21944456	19262028	23116046	21371826	24390456	19445006	23447214	20246252	23379416	15012806	17488210	14816268
1381	choline	Lipid	Phospholipid Metabolism	15506	LC/MS Pos	1256	675	104.107	67-48-1	305	149278	C00114	HMDB00097	1611679616	1790618112	1565365120	2127800064	2097789312	1470035968	1280873344	1094972672	1117697920	1210540288	1293573376	1362910976	1315332736	1437980800	1342030848	1286098048	1342493824	1393064960	1006756992	1295630336	1045695040	1373036928	1316894336	1196063232	1340668672	1669306112	1628737280	1345047296	1836996736	1323800320	933879104	887595392	1319534336	1141443712	1641320704	1958790272
1382	choline phosphate	Lipid	Phospholipid Metabolism	34396	LC/MS Pos	267	692.5	184.073	72556-74-2	1014	119298	C00588	HMDB01565	88656672	126092568	95433816	125368432	106998640	123422880	193918384	298183008	351343584	411264480	179138000	203028272	212335584	319577920	179778832	153666576	114105912	196562304	276729824	151360832	168407216	115775624	180402464	278373888	251844768	150747808	338715680	244313712	192014224	285859744	190805792	135283504	247140592	185784352	162311088	76460248
2827	cinnamoylglycine	Xenobiotics	Food Component/Plant	38637	LC/MS Neg	100002253	3127	204.067	16534-24-0	709625	618829		HMDB11621	154742	103500	10423	11864		407145	231809						29867		341643	491526	264042														80335	623913	354875	279109
59	cis-urocanate	Amino Acid	Histidine Metabolism	40410	LC/MS Polar	100003425	1195.2	137.036	7699-35-6	1549103	1266070			1746035	3953131	1313106	1292619	811361	4523497	4167376	6759400	5297007	6641029	6019934	16320656	19682788	18897384	15608946	18014286	17892524	14419071		4798068	5086511	2353181	12419256	15050021	18786004	31121520	6150176	6973122	6715026	9116851	15369389	5818466	19443810	4784761	3827465	5332708
990	cis-vaccenate (18:1n7)	Lipid	Long Chain Fatty Acid	33970	GC/MS	100001228	1987	339.3	506-17-2	5282761	4445888	C08367	HMDB03231	11138297	6351574	10805969	106048248	15235264	14284655	3723907	8511035	5978823	8294738	16090527	13388450	12593217	11022841	5195506	4547491	7187552	7716405	1517892	5314019	2560618	9315062	15165261	7161866	16377196	45196440	11760465	11987621	16112358	15493654	6101901	4136919	3513433	7915811	6997742	15740049
944	citrate	Energy	TCA Cycle	1564	GC/MS	1124	1763.4	273.1	77-92-9	311	305	C00158	HMDB00094	192632	174294	226104	70631	295604	596647	86958	326145	608222	2370005	1305045	2122311	1127700	3237377	871760	977322	1490882	3217071	5383210	622781	1144906	1351365	1547598	853073	1033840	874628	544442	595171	528351	194016	2907237	1676041	4537285	1395869	917727	1280536
323	citrulline	Amino Acid	Urea cycle; Arginine and Proline Metabolism	2132	LC/MS Pos	391	730.3	176.103	372-75-8	9750	810	C00327	HMDB00904	38802560	53856048	36699836	38351612	34726568	23010270	35740524	44977400	67935888	56695080	47391876	47059800	41809528	59359896	52786000	57342592	53631964	47975816	55752736	41461784	56847260	42114384	29764574	51193016	34495300	34477468	47895560	53191168	46817448	44911592	44561700	45747140	49769616	27263954	63252756	46949028
1684	corticosterone	Lipid	Steroid	5983	LC/MS Pos	272	4851.2	347.222	50-22-6	5753	5550	C02140	HMDB01547	1121653	1887697	1582554	985948	2104660	1283361	1415102	691522	795633	1962650	263260	1572683	256801	1928989	766368	2468566	1306716	201239	89599	625370	340210	3695328	3143148	2965808	2972963	894266	1705539	813417	1044774	1777961	300946	430871	4390644	1120024	1092602	2202662
347	creatine	Amino Acid	Creatine Metabolism	27718	LC/MS Pos	1221	771	132.077	57-00-1	586	566	C00300	HMDB00064	417538432	410970112	342185440	565794816	364948448	446496832	350756832	366420832	343584960	340963360	319812096	440910336	293841408	349949056	299437728	326936256	214364256	258591984	660303680	312290144	488559872	513466592	571081152	357277472	629267584	283208512	420517024	326782080	397206272	372340928	337765376	240445744	448491488	355510656	446069472	530030880
348	creatinine	Amino Acid	Creatine Metabolism	513	LC/MS Pos	275	730.8	114.066	60-27-5	588	568	C00791	HMDB00562	8121941		4230633	4787020	3980299	3870963	3674901	5616792	5150820	5316690	3176382	6378613	5092316	3927529	4295598	3577880	2926352	3051672	6482697	4024072	2927223	3799223	6707367	4414810	7153361	4324455	4373306	2849315	3968001	3991925	2608051	7162115	3878029	5308201	4065434	4870699
297	cystathionine	Amino Acid	Methionine, Cysteine, SAM and Taurine Metabolism	15705	LC/MS Pos	310	674.7	223.075	535-34-2	439258	811	C02291	HMDB00099	274548		85037	431835		571143		127285	77986	60440		84633	38023	369794			34713			110576	46882	570742	1005656		391585	539358	174871	127285		66673	92647	251117	86644	58726
302	cysteine	Amino Acid	Methionine, Cysteine, SAM and Taurine Metabolism	31453	GC/MS	800	1560.1	218	52-90-4;56-89-3	5862	5653	C00097	HMDB00574	11037716	9484220	7227775	5354517	12737437	7370605	12193617	8934394	9278557	9347250	9036282	11064133	9361070	11392761	9092355	9227135	9494108	7968432	12563166	7456145	12621859	14768867	9351182	8568584	6914425	13339999	13053556	8144745	11058545	7547232	12764682	8306919	10769063	7151774	12554979	8845356
374	cysteine-glutathione disulfide	Amino Acid	Glutathione Metabolism	46734	LC/MS Pos	100001437	824	427.095	13081-14-6	4247235	3455404		HMDB00656	198563344	206291392	156440192	141279008	203529744	154250144	204579568	140682064	177412848	172444272	166730768	174498544	151596816	240828720	174904608	185683296	198161760	127495080	197527392	119117888	209466560	231602432	184382816	163243904	158809504	216464880	194676960	171479984	214695728	167975520	224791360	130250440	208127424	138401296	244411440	212006000
304	cystine	Amino Acid	Methionine, Cysteine, SAM and Taurine Metabolism	56	LC/MS Neg	279	665	239.017	56-89-3	67678	575	C00491	HMDB00192	2088769	443663	1181027	1387661	2137381	1285132	1475468	217315	604319	434028	723027	636411	340828	1109834	516177	426714	799335	190113	4978690	179380	926930	1139832	1024731	769475	203648	1248911	1035704	661540	439480	261114	886989		447858	99422	2107554	558720
2459	cytidine	Nucleotide	Pyrimidine Metabolism, Cytidine containing	514	LC/MS Pos	827	1075.9	244.093	65-46-3	6175	5940	C00475	HMDB00089	76306008	94805304	67843176	63072600	69535664	59111004	99513592	106144128	125214488	92292960	92425984	102701888	114575920	120441968	114911976	118958672	107035960	124589944	118447472	75122024	100568728	85124384	81670896	107931624	107121184	82097160	93189776	99694328	77261344	81554096	137335200	194581392	126356176	150959264	82623040	73166832
2456	cytidine 5'-monophosphate (5'-CMP)	Nucleotide	Pyrimidine Metabolism, Cytidine containing	2372	LC/MS Pos	282	890	324.059	63-37-6	6131	5414497	C00055	HMDB00095	5640694	5171305	5454802	5354479	8600857	5244091	5935655	4126501	3909189	5302888	4758139	5226683	5438778	7973263	4650065	5533584	5873977	4848309	11821754	4214291	4270139	4612188	4636730	4944452	4770603	5088780	3694963	3430505	5190298	4847661	4273890	4727429	8323430	7938418	7174013	5933780
905	cytidine 5'-monophospho-N-acetylneuraminic acid	Carbohydrate	Nucleotide Sugar	36831	LC/MS Neg	1223	650	613.14	3063-71-6	448209		C00128	HMDB01176	7485114	9791661	7182201	5903744	7471443	8882948	7945621	13037078	13106289	11435255	5892239	11219424	16761515	10384394	9054600	5871688	9348683	8717523	3579090	7715139	9355402	14267598	12570050	16266241	10680538	6916188	9710456	7459115	7441774	7118307	13749639	14533172	9201871	11460929	4510969	7747155
2455	cytidine diphosphate	Nucleotide	Pyrimidine Metabolism, Cytidine containing	2841	LC/MS Neg	280	580	402.011	34393-59-4	6132	5902	C00112	HMDB01546	30249		33790		57027	21883	57204	27212	29934	71398	39165	34283	44127	49715	24173	65715	28752	16300		22160	42199		18170	16357			14460	34791	34389	20638		93404	31637	87204	54229
2457	cytidine-3'-monophosphate (3'-CMP)	Nucleotide	Pyrimidine Metabolism, Cytidine containing	2959	LC/MS Pos	105	1203	324.059	84-52-6	66535	225079	C05822		9758340	6901540	14817563	17782770	11872803	8799616	10892147	14111978	12231585	20786036	22424616	15696350	15765395	16691743	12541196	15225307	15977642	8740570	45983252	16810460	7650670	15343685	21567032	10578936	17493072	31576940	8220909	11949913	33968496	25633200	6067023	8208044	13803925	14731196	6423223	7549352
2519	dehydroascorbate	Cofactors and Vitamins	Ascorbate and Aldarate Metabolism	1659	LC/MS Polar	301	1130	173.009	490-83-5	835	812	C05422	HMDB01264	981536	700146	1475429	1534853	1725983	2931691	1811549	192968		618720	492750	1319927	577223	581107	376109	624447	694801	369919	1476226	263489	805002	678344	931160	577041	518236	806998	1219071	468688	843146	172681	1940953	1070197	1188064	942745	330801	938335
1211	deoxycarnitine	Lipid	Carnitine Metabolism	36747	LC/MS Pos	100001662	742.4	146.118	6249-56-5	134	705	C01181	HMDB01161	27012720	31200086	18483244	19543474	21164724	18049630	23430676	25929920	32331226	23737526	36132856	19405574	29161712	20501086	38672704	28687882	34107152	9823931	45257660	57299820	25675960	52409044	48372244	74321080	47051552	51352700	40754988	41421704	43932088	32579378	14566366	27365704	15558291	37816732	22763190	17864630
1776	deoxycholate	Lipid	Secondary Bile Acid Metabolism	1114	LC/MS Neg	302	5294	391.285	83-44-3	222528	389318	C04483	HMDB00626	12283124	4305291	10673495	2118489	15082474	9136812	23378822	15967943	12235366	7533713	11462225	11912377	49263236	28339192	22465724	10791560	8095611	6589148	166429	7765885	5457749	618700	6792894	8978901	32823974	4574537	12743631	3777848	28078146	8143933	9853515	10015820	39902040	4720822	8083698	5968461
1029	dihomo-linoleate (20:2n6)	Lipid	Polyunsaturated Fatty Acid (n3 and n6)	17805	LC/MS Neg	1231	5730	307.264	2091-39-6	6439848	4944228	C16525	HMDB05060	1859745536	1244884352	1392796800	181160352	1624956928	2789009920	1070663488	1351938688	1127518976	1617666432	1526031360	1958391168	2074941184	2455780096	1845343744	1423269248	1978674048	2316770304	378711232	2153923584	583249728	2957389568	2568904960	1010728256	2289459200	1670073472	2381582080	1112316288	1972521344	1212438400	1002058624	911369280	967550016	1198033152	1532030464	1203323392
1024	dihomo-linolenate (20:3n3 or n6)	Lipid	Polyunsaturated Fatty Acid (n3 and n6)	35718	LC/MS Neg	100001739	5596	305.249	17046-59-2	5280581	4471954	C03242	HMDB02925	1468438528	1071806912	917638976	226492448	1432559488	1602435456	1263341312	966826944	1056717824	1106986368	1100552832	1466157952	1443419392	1471376000	1480660992	1188454528	1547323648	1484956672	332367296	1483938816	533865632	1095805312	1377971328	901725888	884546432	1119613440	1266849920	953233344	1279924608	834796928	1148786048	625171904	941371776	600113152	423890752	923204352
771	dihydroxyacetone phosphate (DHAP)	Carbohydrate	Glycolysis, Gluconeogenesis, and Pyruvate Metabolism	15522	LC/MS Neg	309	603	168.991	102783-56-2	668	3833110	C00111	HMDB01473	3227648		4167853	3690587	2213271	2403221	997957		79095		2616319		810360				3652191		36816080			2833262	8755639		4587925	17590210			7722827	12164642						3941524
330	dimethylarginine (SDMA + ADMA)	Amino Acid	Urea cycle; Arginine and Proline Metabolism	36808	LC/MS Pos	100001810	810	203.15	102783-24-4	123831	110375	C03626	HMDB01539	118891568	60144532	98747984	91041992	144533616	107118240	108179120	51439584	49410500	48952928	40050456	39596124	42502068	48851640	56772016	53112740	51773696	49789568	618518592	39513440	71322304	71098632	60456296	69396368	43211172	44570748	98708888	37105944	59799056	39242860	45937252	39130984	58042084	63886272	41168256	49783400
5	dimethylglycine	Amino Acid	Glycine, Serine and Threonine Metabolism	5086	GC/MS	806	1030	57.9	1118-68-9	673	653	C01026	HMDB00092	542586	684916	391192	889203	978623	766639	481026			264358	480899	489861	365112		389370	1684842	582140	385452	254353	281545	497426	540549	475117	1172443	408472	562030	550507	131958	1409191		307634	212163	657537	276757	279669	325379
1028	docosadienoate (22:2n6)	Lipid	Polyunsaturated Fatty Acid (n3 and n6)	32415	LC/MS Neg	100001182	6034	335.296	7370-49-2	5282807	4445934	C16533		41368764	38219616	34264792	4228590	36407472	144125008	63970788	34232884	24109338	34139416	32336342	87328640	122840288	147273824	72317472	45495200	52477944	129041552	23975516	37486296	15269080	69159608	102855024	32833716	90099240	78317832	81651552	16577521	50371692	23468330	46869792	36539032	56097688	65550232	34924264	33059008
1016	docosahexaenoate (DHA; 22:6n3)	Lipid	Polyunsaturated Fatty Acid (n3 and n6)	44675	LC/MS Neg	100000665	5525	327.233	6217-54-5	445580	393183	C06429	HMDB02183	2236402688	2030381056	1703760000	472478624	2996743936	1701817088	1522160128	3617453056	2585995776	2640570112	3720996608	2622716928	3241097984	3092375552	2322883584	1753628928	2480106496	2402372096	340290624	3033551104	1464639360	1295692672	3306720768	2282401536	2884553472	3017320192	3808467712	3047099136	3350978304	3294878464	924794560	193421504	1466331648	260548512	2395449600	1597383040
1015	docosapentaenoate (n3 DPA; 22:5n3)	Lipid	Polyunsaturated Fatty Acid (n3 and n6)	32504	LC/MS Neg	100001181	5571	329.249	2234-74-4	6441454		C16513	HMDB01976,HMDB06528	156862896	91559120	132681176	6504800	149674240	142159328	188408864	283550752	311948320	235336352	256434112	336008736	502487040	458495136	153504960	129370336	207909184	186455536	48510776	235156736	29340926	150330480	418006784	306871552	267758832	236463696	279529856	209071952	276865952	304433504	60457960	30220602	142021968	45701852	190311632	58536344
1027	docosapentaenoate (n6 DPA; 22:5n6)	Lipid	Polyunsaturated Fatty Acid (n3 and n6)	37478	LC/MS Neg	100001580	5624.5	329.249	25182-74-5	6441454	4945614	C16513	HMDB01976	1460684160	1454251392	1036629312	221049344	1431232640	1274658816	1250316800	251476272	645502400	625012224	281818752	457560736	335442880	470710912	1115325184	1180474240	2054624384	1181844224	596416384	1562192128	1249288192	2148375808	411754176	477589792	255850288	308167488	433718240	298900288	310191872	182672320	1582229504	336718240	1429227648	217277216	1749948672	868535744
1017	docosatrienoate (22:3n3)	Lipid	Polyunsaturated Fatty Acid (n3 and n6)	32417	LC/MS Neg	100001195	5823	333.28	59708-86-0	5312556	4471981	C16534	HMDB02823	128177600	112819848	107173584	16034423	155088640	251119776	142597472	150902640	129845384	149713312	191052000	192456272	221955600	298895200	147149392	118868896	188024752	269551584	17461130	155633392	94539856	186726384	288608832	174118768	191956144	212498896	241960304	93796344	206689248	127230792	168444704	82329264	123185576	91800224	111729832	92776432
1014	eicosapentaenoate (EPA; 20:5n3)	Lipid	Polyunsaturated Fatty Acid (n3 and n6)	18467	LC/MS Neg	2050	5450	301.217	10-2005-9;10417-94-4	446284	393682	C06428	HMDB01999	111685088	63305680	55191064	17026050	191528240	108609640	101869624	714207808	197388224	210429184	556545216	376404704	886879744	816064960	111649288	45414968	79630128	270004320	13461024	134447888	34673824	53384716	416408096	164001552	625052864	345630368	809204096	238834576	466722112	521097824	33072782	6037958	70856432	19644388	109306816	87631064
1000	eicosenoate (20:1n9 or 11)	Lipid	Long Chain Fatty Acid	33587	LC/MS Neg	100001335	5950	309.28		5282768	4445895		HMDB02231	2648578304	1687830656	2596464384	487464352	2627333376	4971830784	1564677760	2617709568	1731994112	2785524992	3339043072	4518194688	5418284032	5807108096	2583866112	1696100608	2307258880	4375240192	269947648	2478505216	783165376	2485553664	6359723008	2320760832	6007613440	5415247360	4038744064	2141049344	3694578688	2261379072	1492580864	1624924416	1505170688	2809497856	2236649984	2006965760
2853	ergothioneine	Xenobiotics	Food Component/Plant	37459	LC/MS Pos	100002154	823	230.096	58511-63-0	3032311	2297320	C05570	HMDB03045	3326755	972412	2342501	3806634	2521306	6346019	6297599	773956	528410	808521	284834	1367229	2073742	3421357	1285727	2299466	5060879	2440991	1161182	1543821	2681737	167642	3938930	1756915	632153	1812438	462616	1525330	513472	848934	3918414		1720727		1810150	1188886
1004	erucate (22:1n9)	Lipid	Long Chain Fatty Acid	1552	LC/MS Neg	1087	6355.6	337.311	112-86-7	5281116	7924	C08316	HMDB02068	89870112	56682148	69946344	7344402	66333728	581739456	212546704	64384032	58541016	77156952	43908640	386684928	465709472	553862592	153865296	95978632	101476944	357585152	27837782	36498720	21152572	80234848	522891648	154025232	482828832	491299904	115924248	37519244	100241240	43236876	163868592	113657824	157793424	258537648	79027728	49965024
2855	erythritol	Xenobiotics	Food Component/Plant	20699	LC/MS Polar	100000846	1491	167.056	149-32-6	222285	13835932	C00503	HMDB02994	233507	341513	189162	384632	212756	175251	193849	74915	158365	145972		90464	66704	126228	180356	128076	345445	347725		131379	94961	49325	211333	61046	122877	128342			118560		122877	72066	57822		154505	58006
937	erythronate*	Carbohydrate	Aminosugar Metabolism	42420	LC/MS Polar	100001320	2186	135.03	88759-55-1	2781043	2061231		HMDB00613	31689038	24528344	19380342	23040774	24372586	24122006	29021838	15872917	16408541	18101722	13712715	22045978	24925874	37600896	39386388	33296488	26716948	58156356	14669931	19544726	26846840	38545848	33399178	28495544	25960550	22802694	27955128	16012291	25458168	21281716	24696944	34022252	35287276	47666644	17587488	25861318
1387	ethanolamine	Lipid	Phospholipid Metabolism	1497	GC/MS	420	1304	174.1	141-43-5	700	13835336	C00189	HMDB00149	17731072	21755662	9086822	18107526	14909827	8533174	13677877	15201895	21885236	13549853	17556630	20127906	19046584	22247254	15239477	15550150	10137245	20848490	24612762	16298742	14344894	16377640	12174582	18156840	10528186	9930134	20221578	13522087	21544598	12078501	13830216	11193368	16454529	8755054	24933556	17725784
274	ethylmalonate	Amino Acid	Leucine, Isoleucine and Valine Metabolism	15765	LC/MS Polar	2054	2785	131.035	601-75-2	11756	11263		HMDB00622	2140899	2259772	2160710	1276601	2002061	3134386	2219612	813428	838222	777142	670891	1428195	623911	3116609	805689	1105743	1249337	7628622	343124	696565	4724999	1947182	1252193	591587	1407882	815796	1858613	918621	1036575	1508339	3760483	2127903	2703075	1752094	1820782	1820142
2508	flavin adenine dinucleotide (FAD)	Cofactors and Vitamins	Riboflavin Metabolism	2134	LC/MS Neg	327	2425	784.15	146-14-5;84366-81-4	643975	559059	C00016	HMDB01248	827268	1272334	1314948	794583	1407749	1032824	1214062	1346425	1671064	1396008	1460620	1422646	1283635	1291633	1061876	2207933	1896700	1375444	361291	1360187	1984929	535485	1207948	1302890	961013	1140690	1257945	1902412	1373604	1600968	1052113	1197761	1506082	1458893	1722924	979612
2509	flavin mononucleotide (FMN)	Cofactors and Vitamins	Riboflavin Metabolism	15797	LC/MS Neg	100000251	2390	455.097	130-40-5	710	690	C00061	HMDB01520	230900	555394	246536	272381	398382	267599	405705	246563	821867	358779	364649	342389	279417	405338	402274	816058	277601	306542	71355	231358	552842	570056	382269	902990	185307	198902	304758	367204	234845	281176	734854	1050404	542361	409866	349883	235023
2541	folate	Cofactors and Vitamins	Folate Metabolism	1826	LC/MS Neg	328	1467	440.132	59-30-3	6037	5815	C00504	HMDB00121								9112			11069		11037	37322	50914	90565			18364		44004	13721		30031							42453	71623	95767	29530
60	formiminoglutamate	Amino Acid	Histidine Metabolism	43493	LC/MS Pos	100002500	781	175.071	816-90-0	439233	388370	C00439		64246964	140754144	54451968	35601192	66886828	13110034	28056558	97540584	272476864	88253000	46350464	44791908	41869964	37597556	68114456	82979304	105099112	61987756		52088720	108686432	109005016	19016606	55352252	30832650	17911004	86528528	96702440	59970780	55376476	50429408	75110648	60133656	26573424	115598816	49992512
866	fructose	Carbohydrate	Fructose, Mannose and Galactose Metabolism	48195	LC/MS Polar	878	2022.2	225.062	57-48-7	5984	5764	C00095	HMDB00660	23083004	25349824	12610128	27605428	22777654	22547318	26015856	33090294	30378768	36426228	8608364	27544790	26842262	20146738	29326212	26659650	34135064	42615668	3587775	22322606	22587402	14418565	21066056	13557678	18184900	12039061	17388264	13619274	10197005	17774488	26520180	25220850	16521503	17782060	5721063	23600488
766	fructose-6-phosphate	Carbohydrate	Glycolysis, Gluconeogenesis, and Pyruvate Metabolism	12021	GC/MS	1232	1994.9	315.1	103213-47-4	69507	19969987	C05345	HMDB00124	813530	219434	1827809	1931742	1267646	532509	178421	201708	241506	248464	184414	266925	211574	216064	280713	183410	335602	314868	7252550	363473	137533	377595	666618	203064	99575	2198438	403826	221237	886907	289165	196912	275887	165037		233739	2415467
816	fucose	Carbohydrate	Pentose Metabolism	15821	GC/MS	918	1682.2	204	2438-80-4	19466	2299091	C01018	HMDB00174	511661	256449	380826		487191	412270	220396	113595	255192	331894	282336	189824	314554	272995	339197	258342	215434	141826	273918	314261	364791	219700	388752	388167	352610	212032	472790	148898	279617	100965	212268	533336	320589	198013	217283	213735
953	fumarate	Energy	TCA Cycle	1643	LC/MS Polar	330	3084	115.004	100-17-8	444972	10197150	C00122	HMDB00134	64348720	125979808	68067504	56478496	87188912	89698824	62936872	88954448	95763200	103273128	80699736	131294192	86043704	111622064	69723544	89296832	67086604	69035032	26955808	52352120	80359328	72302568	75145016	83390408	82446936	77122408	77410840	85073968	64561964	68178264	157656928	109021672	150351600	83619664	122988600	117067776
890	galactonate	Carbohydrate	Fructose, Mannose and Galactose Metabolism	27719	LC/MS Polar	100001026	3085	195.051	299-28-5	128869	114198	C00880	HMDB00565	38418524	50614264	33789144	55962868	58254416	48818916	63144188	57586108	63049360	67695608	33206446	51184592	68085544	112732304	46497528	61270768	72825488	83690048	6285369	43106984	41439300	13040684	76276856	56245948	53088444	42264108	89079184	66355960	50964080	61330468	52766316	40644032	56635172	42201608	38833336	35170380
883	galactose 1-phosphate	Carbohydrate	Fructose, Mannose and Galactose Metabolism	15706	LC/MS Polar	100000300	4552	259.022	19046-60-7	123912		C00446	HMDB00645	725262		2140087	1497289	785772	666719				290244	70056	104030	24326				85981	63024	7668413	173367		20588	773595		45193	1107021	188399	68218	1028397	158103		273718		75158		1473275
41	gamma-aminobutyrate (GABA)	Amino Acid	Glutamate Metabolism	1416	GC/MS	141	1539.7	304.1	56-12-2	119	116	C00334	HMDB00112	1962894	10910933	2088231	2869626	2886843	2040457	2613527	8037082	10158746	9956946	9227895	9957480	7938756	10189973	7166044	8487008	6983849	7129816	2499729	4407714	8598065	10565956	8436145	6910185	6112049	6226777	6503895	3942736	3250226	5305235	9621881	10730827	12840818	8852113	10967487	9971550
387	gamma-glutamylalanine	Peptide	Gamma-glutamyl Amino Acid	37063	LC/MS Pos	100001843	1116	219.098	5875-41-2	440103	389104		HMDB29142						84451	88422		38531	57751	50133	237766		325958	62039	129613	60806	31573	415235		28605	14295	148457		32334	403900	93269		15303	28623	469047	68767	353074		217074	92569
389	gamma-glutamylglutamate	Peptide	Gamma-glutamyl Amino Acid	36738	LC/MS Pos	331	1045	277.103	1116-22-9	92865	83831	C05282	HMDB11737	156835	391553	108203		53614	78260	62687	408430	1772365	338528	402435	961438	602999	910737	532126	690982	457872	188480	7363273	131467	375517	886866	589607	456069	232028	978022	505037	195191	349814	290218	725325	165712	675366	125172	257581	516884
390	gamma-glutamylglutamine	Peptide	Gamma-glutamyl Amino Acid	2730	LC/MS Pos	1140	817.9	276.119	10148-81-9	150914	133013	C05283	HMDB11738	3494543	479926	3730344	3302980	3655011	3716062	1769362	162924	125263	588815	1013153	1383406	976234	952420	902686	935765	1043923	755479	885967	683291	442319	940779	1482651	556810	1277329	2450290	1095223	616165	1856964	1269782	565088	625960	691581	765356	631094	1190506
391	gamma-glutamylglycine	Peptide	Gamma-glutamyl Amino Acid	33949	LC/MS Pos	100001294	773	205.082	1948-29-4	165527	145071		HMDB11667	25348194	16899684	36344860	25120286	35558100	30830988	22130744	9375930	8689458	9255668	17076466	12703128	14620843	17349046	16593014	17280286	18019466	8677998	26805434	11017509	12944738	25036586	26243576	12498048	21205354	34926236	16194323	12203194	20712892	19791760	10446665	10651609	18228374	25514622	17326020	17747028
392	gamma-glutamylhistidine	Peptide	Gamma-glutamyl Amino Acid	18245	LC/MS Neg	1235	706	283.105	37460-15-4	7017195	5380197			2046369	1039817	557839	3266542	2136501	2231132	1648872	677212	3969336	1039648	260263	2948791	923372	1348060	774744	1768390	1800197	1468160		1817187	1037073	811742	2229308	60775	473068	1396341	1179760	1396341	971330	2480597	898851	3147531	1963633	2238635	1078100	1510862
393	gamma-glutamylisoleucine*	Peptide	Gamma-glutamyl Amino Acid	34456	LC/MS Pos	100001485	2661	261.144		14253342	21403145		HMDB11170	1447131	179245	292402	311578	760504	993366	795730	583225	562254	474683	594064	1032849	1170312	1034286	1176176	2598125	2726529	1222553	971121	343403	454414	454275	1812259	658558	753265	2003894	410951	356720	680758	832674	894669	1091739	864691	482369	455767	557520
394	gamma-glutamylleucine	Peptide	Gamma-glutamyl Amino Acid	18369	LC/MS Pos	1268	2757.2	261.144	2566-39-4	151023	133115		HMDB11171	12433294	11306521	9073401	7630014	11456054	14169253	12966072	10642157	10817730	8320144	9135117	15830306	19136396	19784196	25354622	40113504	39574084	17974284	15432796	7915603	11804606	8882693	24985262	16589221	15237121	31734660	11208227	8411134	8090405	12922668	16649120	16668798	14613196	11541435	9524407	13106748
395	gamma-glutamyllysine	Peptide	Gamma-glutamyl Amino Acid	33934	LC/MS Pos	100001262	760	276.155	17105-15-6	65254;14284565	58747		HMDB03869	285085	3306981	2610259	360729	1248978	739311	536043	148783		239739	1266482	722783	128765	1049440		688022	327183				1067485	1628952	796588	430031	666472	674337	811971	159029	1342204	370071	1019377	186260	805311	503301	1822598
397	gamma-glutamylphenylalanine	Peptide	Gamma-glutamyl Amino Acid	33422	LC/MS Pos	100000491	2865	295.129	7432-24-8	111299	99868		HMDB00594	4258809	1727176	1084553	797668	1596457	1249704	1944704	1365806	2260090	957418	1324244	1857224	1837839	2324536	2702924	2431764	1937963	1837053	6958791	1293031	2369404	2921727	2253458	1832426	1494195	5218804	1985384	1223852	1419137	1588346	1992125	1576678	2108093	1130909	2816617	2717619
399	gamma-glutamyltryptophan	Peptide	Gamma-glutamyl Amino Acid	33947	LC/MS Pos	100001295	3035	334.14	66471-20-3	3989307	2302065		HMDB29160	654225	179783	252186	252708	158819	183625	343598		601592	63522	237730	253343	331415	258608	347736	261340	359794		2133684	261495	105475	449724	507198	456471	223029	1664467	461247	245590	351136	331717	419242	124698	575426		656956	928852
401	gamma-glutamylvaline	Peptide	Gamma-glutamyl Amino Acid	43829	LC/MS Pos	100001126	2045	247.129	2746-34-1	7015683			HMDB11172	2905441	345706	1186363	502308	2668896	3493296	2781942	3297186	1691286	1620928	2350883	5219860	7130875	4263395	6260021	13222928	14589822	4256219	2384002	907962	1743135	848165	8320468	2100453	2728503	6928396	1807461	731942	1580967	3018695	3916502	5328827	4227909	2630258	1197099	2004420
2787	gluconate	Xenobiotics	Food Component/Plant	587	LC/MS Polar	338	2922	195.051	527-07-1	10690	10240	C00257	HMDB00625	87930416	159273552	46285844	184241264	122449688	100236440	89653520	117876640	215484336	184539168	65458460	161444000	112546648	129235296	113790760	159083552	220481968	160414560	7331026	100639456	129935320	87113720	133634912	87974392	88522544	63908112	158036768	101098752	57126012	99430688	159700704	79100024	69444760	53977832	43937884	79767672
908	glucosamine	Carbohydrate	Aminosugar Metabolism	18534	GC/MS	289	1833	203	66-84-2	441477	390201	C00329	HMDB01514	439153	460527	216842	1011165			461439	878247	1990128	1366142	292490		464390	189587	294429		622484	494430	70619	645668	230212	190192	374916	340322	284645	229397	316618			185937	304801		299491	203365	271836	208022
910	glucosamine-6-phosphate	Carbohydrate	Aminosugar Metabolism	580	LC/MS Polar	290	4521.5	258.038	3616-42-0	439217	8013767	C00352	HMDB01254	1236496		2790427	1599186	617111	725321				100145		175743	29078	24721			103826	39553	13426918			151105	1059633			916750	172115	34084	1405584	94903		71272				1412091
762	glucose	Carbohydrate	Glycolysis, Gluconeogenesis, and Pyruvate Metabolism	20488	LC/MS Polar	572	2342	179.056	50-99-7	79025	71358	C00031	HMDB00122	1251606272	1375298048	1380986368	1116389248	1225066112	1412614656	1025230400	2065609728	1863497984	2121489280	567643520	1933760768	1789373568	1199030656	1589053440	1564412416	1498229376	1964329856	53493320	1653030656	1569445632	706085568	1488160000	1011702528	1199171200	1212735232	1657024640	1074477952	983967232	1219323648	1769278592	1952068096	925343808	1158999808	471434080	1610784640
763	glucose-6-phosphate (G6P)	Carbohydrate	Glycolysis, Gluconeogenesis, and Pyruvate Metabolism	31260	LC/MS Polar	291	4537	259.022	103192-55-8	5958	19952394	C00668	HMDB01401	4292066	332601	9630571	9946982	4871835	3184855	435821	525352	253101	725391	477246	883609	863987	506220	599737	374956	1320993	1000160	25816648	951787	411374	791716	3750345	299412	807845	9589860	2048758	497776	4810205	1494285	432096	576297	362340	667640	285011	11521413
914	glucuronate	Carbohydrate	Aminosugar Metabolism	15443	LC/MS Polar	100000257	3233.3	193.035	207300-70-7	444791	58552	C00191	HMDB00127	12735953	15235856	13300722	14180961	15627664	8324180	18587136	11001370	12558028	11218015	9143115	14515188	17795008	33582176	10912999	10231336	8759830	10506142	2181149	5425534	7940391	22024684	11364176	21152338	12733148	12272619	12838075	26221746	7755606	24338020	19574602	20121800	31954482	31448494	21741012	15521235
36	glutamate	Amino Acid	Glutamate Metabolism	57	LC/MS Pos	561	710	148.06	56-86-0	611	591	C00025	HMDB00148	489419104	690936512	462067648	300811328	313568864	136728208	110957384	774464000	1507987968	788285504	763634240	542973568	762614400	1178324352	465540000	433919424	585869824	421950112	1732924672	426575200	429843584	970604800	915730816	821108672	770871168	728790848	1199016832	744265152	930044992	769842880	479551392	287743584	560672832	297971520	268289216	586574016
46	glutamate, gamma-methyl ester	Amino Acid	Glutamate Metabolism	33487	LC/MS Pos	100001103	1068.8	162.076	1499-55-4	68662	66546				501577	469502	795013	354820	305085	558848	165540	47734	134808	180727	632002		847548		592131	275491	1021984	8364793	38110		524749	1054888	583682	96501		377551	679843	1113169	1039872	371627	48373		188281	210509
37	glutamine	Amino Acid	Glutamate Metabolism	53	LC/MS Pos	563	680	147.076	56-85-9	5961	5746	C00064	HMDB00641	1905951232	1040360256	1768718592	1766691584	1966582656	1460672256	2122659328	1436173824	595678784	1203662464	1460007168	1464160896	2075817984	1327657984	2024165888	1743592064	1569121920	1361948672	1455655296	2144216064	1409054208	1523332480	1831172224	1600544896	1913244160	2124421120	2066875520	2048455424	2117288832	2302081024	689384960	1442079616	442637312	1692347264	1202360448	1556887296
486	glutamine-leucine	Peptide	Dipeptide	42994	LC/MS Pos	100003160	2195	260.16			16568303										135266	44523	313294	193836	433887	402802	216343	323656	291396	732655	178654		628982		971425	2439748	153469	759992	1771671	320353	225154	791104	553519		200145	152786	801424	68706	556930
80	glutarate (pentanedioate)	Amino Acid	Lysine Metabolism	396	LC/MS Polar	339	2900	131.035	110-94-1	743	3618533	C00489	HMDB00661	8992679	7069417	5573600	7356337	11878184	14093775	9944150	8270886	5109723	9338466	5959743	10614979	8116748	14369962	7955737	12027267	10809997	24549956	1493913	6606565	38558684	37919040	24837338	17445552	11466184	9466316	14902002	7331746	7520791	12144978	16146568	50772976	31496130	48806664	21103442	14443495
81	glutarylcarnitine (C5)	Amino Acid	Lysine Metabolism	44664	LC/MS Pos	100001593	1583.3	276.144	102636-82-8	71464488	21403175		HMDB13130	27787462	47415120	26623846	25373498	35175928	19818164	32480950	97363096	90141816	72498392	80860848	45677936	75303800	58728980	30936216	41470672	44003268	26464328	65018	62864724	56313880	106298984	59848932	51826416	47463388	58078172	117306528	72080528	134420880	99550368	32708670	37624180	23078886	26823444	32761350	36637680
372	glutathione, oxidized (GSSG)	Amino Acid	Glutathione Metabolism	27727	LC/MS Pos	448	1512	613.159	103239-24-3	65359	58835	C00127	HMDB03337	176581776	205783808	168137472	128390568	199452256	193447488	182831920	274255808	254093488	257501488	120406584	235811712	302695648	259744144	186902000	178438400	177608544	225562432	83015104	185618960	198758128	273360480	240111136	245912944	228249680	153396880	221555280	173179392	176849584	180628576	296492928	272855264	217775936	234466384	121257176	186738048
371	glutathione, reduced (GSH)	Amino Acid	Glutathione Metabolism	2127	LC/MS Pos	496	1270	308.091	70-18-8	124886	111188	C00051	HMDB00125	12897866	6196583	12541883	16071074	25044896	20249824	6399855	6389526	4924105	5585813	1277757	7999385	6207483	3783145	246147	1574418	3306579	4702615	1687534	2493777	2145326	192236	4236996	3939019	535672	549412	1431094	2529361	2458193	1734068	13656681	1826512	2800445	413585	899124	4970243
782	glycerate	Carbohydrate	Glycolysis, Gluconeogenesis, and Pyruvate Metabolism	1572	LC/MS Polar	1052	2070.4	105.019	600-19-1	752	732	C00258	HMDB00139	68084672	46240104	83128376	48883836	58015476	69200472	53517468	40076200	36963292	49395152	51958424	80597920	59340536	62891620	59167972	75788592	55894068	49048976	56329964	31768610	65035660	51915452	55295544	54584300	59721920	68031208	53816880	43779288	59021804	61496540	74806440	76074728	78648680	65597448	67783984	59874724
1522	glycerol	Lipid	Glycerolipid Metabolism	15122	LC/MS Neg	1254	758	91.0401	56-81-5	753	733	C00116	HMDB00131	252647856	100855816	377986624	744681152	395037376	355153728	133186120	245549920	199226704	217015632	278848768	270199488	241539200	228246224	173681072	134359552	188277664	250134416	26925098	203248704	80190552	185531808	446004736	122153752	365389696	646708032	295069664	260619200	478125984	376403296	89831312	90657760	115640544	224930960	183719552	392410752
1523	glycerol 3-phosphate (G3P)	Lipid	Glycerolipid Metabolism	43847	LC/MS Polar	100000258	3938.7	171.006	29849-82-9	754	734	C00093	HMDB00126	1509675	869497	1544733	3607781	2344302	1021766	341051	1257441	951323	1438037	1318980	1910447	1653262	960994	528412	759001	924769	1323290	2454121	1213479	214963	1622547	1444902	574791	788945	1489278	1330670	972417	2714105	1193555	672018	823713	444275	2011536	1271117	3232528
1390	glycerophosphoethanolamine	Lipid	Phospholipid Metabolism	37455	LC/MS Polar	100001620	3075	214.049	33049-08-0	123874	110410	C01233	HMDB00114	24693070	13446091	24585136	52864068	40427192	26378744	7406717	4796622	1189739	5149112	6941867	6626704	8446197	4412107	8004154	4139934	13508450	15569843	1072117	9445509	1576663	15742561	23927808	5198294	17803204	32682696	8101709	3462105	15219336	13987685	1213601	2301712	4543861	8646502	3391825	22136464
1528	glycerophosphoglycerol	Lipid	Glycerolipid Metabolism	48857	LC/MS Polar	100001619	2430	245.043		439964	388990	C03274		40416444	18382036	36177836	141978768	96692192	31359172	6336828	9835724	5165420	15831443	5509141	16528808	12955371	6854190	11298348	10483008	12861800	46251976	2368772	10111025	16167038	15818569	13163205	6738164	21488012	15410849	10568147	6638423	10196164	11489838	7868886	9740766	6414081	10021281	3763139	48123956
1392	glycerophosphoinositol*	Lipid	Phospholipid Metabolism	47155	LC/MS Polar	100001621	3850	333.059	16824-65-0					1080529	1115796	392612	816032	1484885	1498225	1979859	1305056	1228753	981108	1719014	1191577	1331525	1105125	1059524	1772730	1139881	1195435	350156	1434259	1856983	3161164	2704849	2164672	1767006	1858936	854462	719708	1471407	1304873	4917828	1074363	2310560	1185005	1102778	619877
1384	glycerophosphorylcholine (GPC)	Lipid	Phospholipid Metabolism	15990	LC/MS Pos	100000269	709.9	258.11	28319-77-9	71920	571409	C00670	HMDB00086	1035854592	343806944	1040314752	1589694976	1630044672	1280446464	246528720	115142264	35691916	198799264	150349504	235647840	243991552	164994160	237011040	99556008	510929920	496721824	24001072	318496096	45254188	596323008	1080121600	160073360	589163584	1221013760	239520304	108938272	562607296	483854880	49967060	37413640	108685288	179360288	83933184	709244352
1	glycine	Amino Acid	Glycine, Serine and Threonine Metabolism	58	LC/MS Pos	340	700	263.147	56-40-6	750	730	C00037	HMDB00123	16352090	18713068	15238981	11668097	12620509	11151073	16288837	15311837	18107986	13919665	22863666	16112237	16009161	17976942	16781816	20884796	20344072	11722816	37667492	11266257	15598849	19897106	15093503	26199008	13825619	20126980	12546819	16294768	15467959	14813951	12391146	14551113	23382430	16358019	21648978	14213858
1766	glycocholate	Lipid	Primary Bile Acid Metabolism	18476	LC/MS Neg	342	5163	464.302	475-31-0;863-57-0	10140	9734	C01921	HMDB00138	361216	685073	2396694	84440	1447807	330912	363610	585596	202266	329846	167335	321395	386977	179177	34653	75616	234239			1504753	347804	335194	105554	92629	36983		84742	218600	782760	175007	96064	426248	246215	54966	666276	292687
498	glycylisoleucine	Peptide	Dipeptide	36659	LC/MS Pos	100001790	2080	189.123	19461-38-2	88079	19972556			5109646	1362804	6597555	4220227	10422255	6319732	2760221	937875	381303	945870	1403938	1403535	1306793	982919	1407594	1109232	1578077	1292847	490590	1607420	665550	2333685	2354481	600033	1888184	3319402	1900269	854791	2094496	1693791	720863	655033	1454365	2817458	1231858	2048063
499	glycylleucine	Peptide	Dipeptide	34398	LC/MS Pos	100001258	2190.9	189.123	869-19-2	92843	83812	C02155	HMDB00759	48602952	14391778	64328484	35087832	77023808	59498492	23562142	9337438	3852842	8851133	13380977	14154230	13774146	11266152	12200730	9120537	16012003	13568633	4202377	13630934	6720493	20945594	27394554	6244994	18815848	37413248	17061256	9257603	22199996	20107852	7318220	4486890	11818448	18765418	11552964	22681078
509	glycylvaline	Peptide	Dipeptide	18357	LC/MS Pos	100000487	1561.6	175.108	1963-21-9	97417	2006926		HMDB28854	7487729	2331854	10263355	8490917	14640526	9735854	4007044	1836801	676831	1376728	2189611	2532165	2368624	2386251	2365848	1798251	2469252	2488234	1685867	2462916	1428641	4551527	4951194	1198936	3514078	5984991	3616016	1788902	3736223	3359007	1701130	1002677	2276059	3011491	2096206	3443404
353	guanidinoacetate	Amino Acid	Creatine Metabolism	43802	LC/MS Pos	344	711.2	118.061	352-97-6	763	743	C00581	HMDB00128	4225530	4995061	2697264	1470670	3038812	3006010	4464589	4973072	5254368	4915835	3705442	4807819	7928501	3890131	461645	807412	405882	835366	136240192		1215191	538500	2358191	2916014	965939	1024334	2817048	783473	3178142	1488001	1159341	2053924	4072448	3633648	4727102	2961012
370	guanidinosuccinate	Amino Acid	Guanidino and Acetamido Metabolism	32446	LC/MS Pos	100001212	742.9	176.067	6133-30-8	97856	88329	C03139	HMDB03157	21798582	14136572	14242261	11689846	6706742	13693191	18207228	12300464	8486607	7182930	13700004	16422256	17875582	5800384	25487530	21818082	18956722	28136188		11396292	12259570	12369690	13078260	12402960	21600320	21558158	10582244	3511548	9593985	4360169	20800506	22455758	15491612	27079626	24540006	18548956
2398	guanosine 3'-monophosphate (3'-GMP)	Nucleotide	Purine Metabolism, Guanine containing	39786	LC/MS Polar	100002704	4210	362.051	117-68-0	3522	3402			105522	34789	135531	160505	106947	77998	148206	190045	192273	233191	166760	183681	145449	238917	132797	153059	129160	113325	547421	161598	81009	87968	143796	100451	110391	206513		146608	297798	220076	77391	142500	189665	251646	141745	40576
2523	gulonic acid*	Cofactors and Vitamins	Ascorbate and Aldarate Metabolism	46957	LC/MS Polar	100001586	2750	195.051	20246-53-1	9794176	7969943			36692316	36217320	42651416	36697552	44538524	83770152	82448800	24511204	29621434	22057540	29392524	45132680	33537196	93733488	32889142	37683192	35106132	94564232	3367608	25693988	22521764	25140628	103356984	42487508	47943412	52595120	45404492	49062588	40877140	44521236	55382416	72133984	99213808	88685824	37778284	22040970
2558	heme	Cofactors and Vitamins	Hemoglobin and Porphyrin Metabolism	41754	LC/MS Neg	100001386	5325	632.172	14875-96-8	26945		C00032	HMDB03178		102704	126964			32019			375515	260326		432048						58098	14426999												141325				1057666
1114	hexadecanedioate	Lipid	Fatty Acid, Dicarboxylate	35678	LC/MS Neg	100001614	4615	285.207	505-54-4	10459	10027	C19615	HMDB00672	4318324	3150357	7116349	4348556	4411423	1824803	2577852	2762299	3435463	2636143	2584627	1635425	1269106	2566495	1891317	2699192	2271514	1879076	258324	2672172	2745338	4518975	2135858	1494916	1339054	2558598	2861788	3217454	4358812	4104986	2667512	1930564	2869548	1947424	5284122	5305492
1196	hexanoylcarnitine	Lipid	Fatty Acid Metabolism(Acyl Carnitine)	32328	LC/MS Pos	100000781	3194	260.186	6920-35-0	6426853	4932273		HMDB00705	23011	101276	40047	33291	70944	67618		25140			22324	34132				38980		36556	19913048							42192		31019	33711	37004				486567		48800
1185	hexanoylglycine	Lipid	Fatty Acid Metabolism(Acyl Glycine)	35436	LC/MS Neg	100001527	2900	172.098	24003-67-6	99463	89859		HMDB00701	3495064	2260713	1915190	2010369	2320613	8564077	5190428	689736	405529	241866	1124876	2832673	1043631	1809759	1594499	4576919	4064253	4242911	132919	719065	2196922	2074351	1969420	1225816	1693921	3049365	832248	406467	624146	1417619	5965980	11758192	4430790	5809751	3353926	1515189
1209	hexenedioylcarnitine*	Lipid	Fatty Acid Metabolism(Acyl Carnitine)	47658	LC/MS Pos	100005973	1711	288.144			28639167			3798217	8046806	3977127	2677277	3790966	602397	726152	32478482	44782552	44295904	67612184	19673158	32366650	32164420	3949445	5688901	8249102	1637263		7987754	8136693	11065098	44615920	38841584	35366332	32141986	49258532	60465992	67632568	63856028	2060906	2920120	431206	765177	7399233	3471062
2587	hippurate	Xenobiotics	Benzoate Metabolism	15753	LC/MS Neg	100000014	2106.9	178.051	495-69-2	464	451	C01586	HMDB00714	2584073	2359777	902096	446815	695674	1063222	1067021	2405377	962812	1639755	935324	722713	738379	714309	644796	1195536	804939	243547	137921	70247	338078	89844	470007	280460	777976	341131	817121	450623	611231	814685	969866	6025097	1203673	945121	455978	493202
51	histidine	Amino Acid	Histidine Metabolism	59	LC/MS Neg	355	755.9	154.062	5934-29-2	6274	752	C00135	HMDB00177	369463040	322967232	445125664	331076704	515936864	407825216	339209024	220449792	208464896	233888496	272024832	301615904	269068128	317741408	290626912	273554880	305437216	216308000	236920976	253588672	298120544	305777984	334410272	248365712	311908192	343835296	376304352	313046112	367115456	360770720	282152608	183279536	264159616	236619312	412585728	289840960
326	homocitrulline	Amino Acid	Urea cycle; Arginine and Proline Metabolism	22138	LC/MS Pos	100000963	821.7	190.119	1190-49-4	65072	58582	C02427	HMDB00679	3860126	1260712	1030973	3005907	3971191	2194697	1701029	3425134	3127639	5430734	753298	2156558	2023385	2850784	2203504	2474292	2609050	15159465	104717	2520298	4538402	1355011	2138868	2568991	801833	1485189	2295053	1149673	1456107	3387154	5061892	3625995	2333729	2502762	3649606	4492693
294	homocysteine	Amino Acid	Methionine, Cysteine, SAM and Taurine Metabolism	40266	GC/MS	311	1648.2	234	454-29-5	778	757	C00155	HMDB00742	89770	106333	65146	45616	120051	67133	125023	61111	73083	96874	119067	93051	123966	155421	89998	83308	95627	73003	174166	35577	79772	139631	79359	75625		68113	102753	76005	82532	89561	108008	247811	149229	109965	76110	37424
18	homoserine	Amino Acid	Glycine, Serine and Threonine Metabolism	18351	LC/MS Polar	100000458	2875.8	118.051	672-15-1	12647	12126	C00263	HMDB00719	7550075	9946021	8143596	2510176	7979166	6342738	1748081	5158749	4198270	4809509	5127771	5613706	1343530	5104871	6245304	5778854	5350251	5357874	6126039		4467345	6352346	5427742	5019764	4813333	6264219	2411489	4180247	5410018	1592695	2421124	3639373	6637900	3643821	5705498	5924904
1194	hydroxybutyrylcarnitine*	Lipid	Fatty Acid Metabolism(Acyl Carnitine)	43264	LC/MS Pos	100003926	1477	248.149		53481617			HMDB13127	37159080	32552162	32056918	29359558	20843462	25769142	20239124	4233700	11209661	4570159	29508402	10909448	7435121	5587831	21542128	35590348	19863440	10561763	15124211	34420696	23852374	51623524	22908940	14599371	14281884	21651704	15170512	30620628	30773060	45523340	10343256	45475156	47598768	38085940	26684550	24825704
1795	hyocholate	Lipid	Secondary Bile Acid Metabolism	34093	LC/MS Neg	100001279	5046	407.28	547-75-1	92805	21403098	C17649	HMDB00760	219835	188770	675470	513446	521533	96046	206403	600289	548084	134671	76713	299496	539133	156109	13766	170550	159475			73784	112227	116929	123747	27312	75933		144794		623837	54602	87234	166057	137327	44110	453008	138147
1798	hyodeoxycholate	Lipid	Secondary Bile Acid Metabolism	27531	LC/MS Neg	100000777	5097	391.285	83-49-8	5283820	4446908	C15517	HMDB00733	11444789	3548047	36769292	6217464	18536720	11237261	5073501	4018683	10320188	5862213	940001	14450811	5236067	2347283	1743344	2733448	2330537	594740		2733638	593685	2953956	2338610	1758759	5803168	953778	876665	1548052	15150305	1651138	6431073	6023589	4702968	3312114	24551728	5061102
311	hypotaurine	Amino Acid	Methionine, Cysteine, SAM and Taurine Metabolism	590	LC/MS Polar	358	2763.4	108.012	300-84-5	107812	96959	C00519	HMDB00965	939936	2188108	1090327	698663	1022619	2738214	865530	1051087	920930	937196	417213	815055	751458	1878997	629209	900508	872080	4270500	1822689	787829	907058	4749408	2507297	6270328	1894447	1211504	1430981	622935	432912	1409870	3451534	720633	1826700	89216	815744	738791
2348	hypoxanthine	Nucleotide	Purine Metabolism, (Hypo)Xanthine/Inosine containing	3127	LC/MS Neg	171	1291.2	135.031	68-94-0	790	768	C00262	HMDB00157																			592765440
62	imidazole lactate	Amino Acid	Histidine Metabolism	15716	LC/MS Pos	100000263	782.7	157.061	14403-45-3	440129	389128	C05568	HMDB02320	1608453	1629581	1177438	688216	858126	11258212	8035009	1547519	1488272	2172610	149498	8951326	6181308	10604388	8241378	16547944	13285741	9550464		932776	2931791	2430174	9282672	9673065	6574687	5847220	1083268	484313	649472	657519	32717528	22017424	10133589	7929158	2574597	1986071
61	imidazole propionate	Amino Acid	Histidine Metabolism	40730	LC/MS Pos	100003434	1020	141.066	1074-59-5	70630	63798		HMDB02271	2633098	6054268	1564087	620007	6636610	3753585	1346348	2510063	4680680	4709545	2094126	1063251	2299635	2314963	4550250	7801192	24296740	6727001	362409	3641008	9480682	951034	1458334	3406053	2562063	3687161	6201288	2013135	3007466	1553527	1396523	1942753	2525408	1160580	2454373	6872112
230	indole-3-carboxylic acid	Amino Acid	Tryptophan Metabolism	38116	LC/MS Neg	100002185	1708.8	160.04	771-50-6	69867		C19837	HMDB03320	612651	1178967	365012	281536	484823	629513	568258	602208	930912	873193	933779	882766	711514	2397251	1397115	1569585	999569	1412582	52105	709266	764771	3272211	3581248	1269917	2029434	706096	1505896	808911	804009	997222	3768688	4223393	3929394	3301995	841466	491249
195	indoleacetate	Amino Acid	Tryptophan Metabolism	27513	LC/MS Pos	100001034	3766.3	176.071	6505-45-9	802	780	C00954	HMDB00197	484150	4478854	1186627	1234190	955458	960535	1917161	7003437	9595997	4487553	4532161	4373332	2903812	4172494	95569	968272	1655381	239304		439503	2933949	699753	2433994	1390459	983692	1331019	595025	5105786	1019127	1393602	7073656	589314	7923821		5881346	4755398
194	indolelactate	Amino Acid	Tryptophan Metabolism	18349	LC/MS Neg	100000463	2286	204.067	832-97-3	92904	83867	C02043	HMDB00671						292428	349767					345851	72862	533661	192329	348938	247492	792262	109235				260094	270245	329400	142245					459901	104128	1239896	74355
197	indolepropionate	Amino Acid	Tryptophan Metabolism	32405	LC/MS Pos	100001083	4147.9	190.086	830-96-6	3744	3613		HMDB02302		128765															211243					38512	25117		6689										62433
2881	indolin-2-one	Xenobiotics	Food Component/Plant	43374	LC/MS Pos	100004318	3386	134.06	59-48-3	321710	284794	C12312		1123085	88168	287585	700166	871394	64568	433298	229828	288217	152813	188090	927564	1546579	36198	348655	327308	393430	554059		38509	37903	1438830	378076	237287	434275	740859	110131	228239	51944	215703	216800	95153	371923	79276	298512	238614
2347	inosine	Nucleotide	Purine Metabolism, (Hypo)Xanthine/Inosine containing	1123	LC/MS Neg	361	1602.1	267.073	58-63-9	6021	21241953	C00294	HMDB00195	247373	33233	521809	720344	208703	1336305	405910	127194	14596	97683	115697	72240	38523	29187	105115	78443	30205	64236	56323104	38967	132800	198929	402067	23608	135041	392188	116493		157208	105996	98859	256273	114856	552288
1362	inositol 1-phosphate (I1P)	Lipid	Inositol Metabolism	43849	LC/MS Polar	370	4785	259.022	573-35-3;106032-59-1	440194	17215924	C04006	HMDB00213	29263264	18280112	28129512	30824538	32313890	26361462	14658485	21644504	15351724	32388952	29772624	30482926	27441900	22547346	24076374	18382100	29687790	25544768	3631562	23900546	6979155	22613606	33970288	14621677	22330798	41460404	39247700	21741992	36718428	25190094	11206623	9673022	21488242	24752610	22053810	31715824
1363	inositol 2-phosphate (I2P)	Lipid	Inositol Metabolism	27725	GC/MS	100001004	2072.9	318.1			10465036	C01177	HMDB01313,HMDB02985,HMDB00213	924056	233022	546368	384864	512089	741723	352965	366095	352474	793959	904920	542794	672479	672446	488579	392042	648795	479504	117847	419759	251215	630752	628781	378220	330494	761329	964105	443249	1103609	711564	314241	222460	479348	583529	428714	468106
769	Isobar: fructose 1,6-diphosphate, glucose 1,6-diphosphate, myo-inositol 1,4 or 1,3-diphosphate	Carbohydrate	Glycolysis, Gluconeogenesis, and Pyruvate Metabolism	46896	LC/MS Neg	100002180	551	338.989						1152933	639081	1394085	2309760	1416998	483621	362531	318793	262842	322141	957534	340453	713873	640328	417724	204211	644795	426258	45281880	364151	519145	732004	6139824	218159	1975756	9299476	748935	262537	5355554	2956156	291742	180162	526050	518965	411080	982152
279	isobutyrylcarnitine	Amino Acid	Leucine, Isoleucine and Valine Metabolism	33441	LC/MS Pos	100001055	1955.1	232.154	25518-49-4	168379			HMDB00736	3293369	26747298	4744926	1043311	11050038	1432415	3115549	9080093	12713584	9862622	7377896	12321435	7603126	8074268	9113359	22514918	9759759	4514758	11417129	5496188	21737026	17777426	4790680	21803108	12185281	7299496	17899210	27595632	6027489	10904022	5900881	7724096	9485050	6789353	37047120	7717335
280	isobutyrylglycine	Amino Acid	Leucine, Isoleucine and Valine Metabolism	35437	LC/MS Pos	100001590	2009	146.081	15926-18-8	10855600	9030891		HMDB00730	165498			364445		50294	318541	60532	105289		314380	824541	280454	189620	63653	435220	434074		326347			750358	708760	164850		507922		294445	70123	136391	185651	595992	211615	192885	297417
948	isocitrate	Energy	TCA Cycle	12110	LC/MS Polar	1206	4156.8	191.02	20226-99-7	1198	1161	C00311	HMDB00193	599846	1434535	637821	535492	1337642	2473374	1009322	1293235	1214465	6896717	2768242	4679779	2022222	7554223	2958444	3357131	5295549	5987200	5654185	1327673	4070892	2613803	2347110		2513239	1559222	1298096	1561660	844574	860237	5623621	4683222	7312908	2433509	3060701	3007294
263	isoleucine	Amino Acid	Leucine, Isoleucine and Valine Metabolism	1125	LC/MS Pos	376	1599	132.102	73-32-5	6306	769	C00407	HMDB00172	9870614528	7660510720	8438045184	8037106688	9570720768	8609756160	7723746304	5998825984	5360732672	5753600000	6324113920	7037947904	6910228480	6692048896	7321072128	7852322304	8030416384	6530711040	6400259072	6072616960	6951982592	7857202176	7787867648	6904204288	7465162240	9001905152	8685714432	7098967552	8707695616	7618323968	6582274048	5195393536	7039559168	5501335552	7605161984	6961119232
533	isoleucylglycine	Peptide	Dipeptide	40008	LC/MS Pos	100003169	1740	189.123	868-28-0	342532	303621			133922848	35292288	132148592	118321608	210308912	247433136	132463424	18972866	6242300	21683802	30417896	35447896	38270772	33870056	32533426	27563570	38246188	39235744	3148255	30676532	21824024	68460184	91038680	17597970	51060524	95187320	40100052	15107566	65415916	41183232	24355272	20080378	34269456	63727528	20733786	41229680
240	isovalerate	Amino Acid	Leucine, Isoleucine and Valine Metabolism	44656	LC/MS Neg	100000708	1564	101.061	503-74-2	10430	10001	C08262	HMDB00718	267028	1022851		139184	157825	341982	341852	995953	508216	1082299	953855	1077599	796380	1426602	499171	266874	361071	505603		420026	577877	1007520	1342632	566543	943334	424657	938908	310139		256524	786496	1223594	1371803	1659051	502418	792355
242	isovalerylcarnitine	Amino Acid	Leucine, Isoleucine and Valine Metabolism	34407	LC/MS Pos	100001393	2504.9	246.17	31023-24-2	6426851	4932271		HMDB00688	1595141	30067458	3078304	699294	3442648	800679	1181055	7518915	32436972	10998840	4610110	6054411	3121627	3787934	1439958	9196469	3379879	1400436	5186291	887663	5261545	3251493	1335025	5152221	363979	1412712	1482594	6413007	739996	2419162	5722184	4636663	11539553	6633755	45143696	4062960
241	isovalerylglycine	Amino Acid	Leucine, Isoleucine and Valine Metabolism	35107	LC/MS Neg	100001452	1950	158.082	16284-60-9	546304	475516		HMDB00678	2487441	1845351	1956348	661901	2706760	2850713	2491533	1443849	977351	1362506	1485633	3082989	2216356	3323204	1550703	1731928	1607109	2168370	273601	564287	1426972	1410533	1400834	1692931	1347029	1278186	1052800	662158	653238	747138	4044046	5607709	3625091	2665886	2939800	1153046
201	kynurenate	Amino Acid	Tryptophan Metabolism	1417	LC/MS Neg	98	2224	188.035	492-27-3	3845	3712	C01717	HMDB00715	315039	322904	95906	30207	221664	239888	203266	354892	372201	234007	318449	364514	282114	1647446	191375	125704	106035	436483	20515	60917	206198	256046	292717	275551	302580	123785	136497	135374	133509	238397	900624	946686	1765863	673380	825840	225628
200	kynurenine	Amino Acid	Tryptophan Metabolism	15140	LC/MS Pos	100000265	1902.1	209.092	2922-83-0	161166	141580	C00328	HMDB00684	3189990	3582545	2922571	1684380	2751507	4423625	2696153	2807883	3366377	2923542	1772289	3624617	2670927	7024070	7483554	7791359	5165863	7910431	2902167	3952694	2766152	15657939	10138303	8868912	6650016	4761999	7458648	4329805	6396903	5699799	3998586	13544065	4129764	13448887	14189443	3906150
779	lactate	Carbohydrate	Glycolysis, Gluconeogenesis, and Pyruvate Metabolism	527	LC/MS Neg	482	681.6	89.0244	79-33-4	612	592	C00186	HMDB00190	962231040	695977728	925025792	407285504	609201216	824623680	750909312	589250432	512626560	676601600	276122400	667043200	513140992	479735008	1020947200	910762432	959306496	1363489664	291854592	860816000	1077114240	869441856	896727552	596489472	734736512	564032704	864321856	605322112	636945792	673501568	514229504	753346048	413791680	581220416	207316544	654579264
975	laurate (12:0)	Lipid	Medium Chain Fatty Acid	1645	LC/MS Neg	181	5300	199.17	143-07-7	3893	3756	C02679	HMDB00638	101054864	91954264	75720208	119813232	113448272	107615432	111023448	373586816	174705456	212663840	237746400	268644928	336137664	364168064	114551832	82505560	92922928	159513952	58779708	100256720	63582516	121424400	369021056	142570368	358879648	310800960	372649600	195097200	426172448	406614976	70151232	70180856	108139960	155288144	124432240	122032488
234	leucine	Amino Acid	Leucine, Isoleucine and Valine Metabolism	60	LC/MS Pos	397	1680.2	132.102	61-90-5	6106	5880	C00123	HMDB00687	18350888960	13658693632	17945909248	15293586432	12934243328	17408602112	14129525760	5201778688	9723552768	10411086848	11719737344	12648146944	13206933504	11879736320	12707503104	13216633856	13811854336	12535493632	11427014656	10816258048	11901242368	14106419200	15045901312	11693266944	13525861376	17644943360	15008244736	12164815872	16113073152	13487410176	11409889280	9938942976	12616276992	11525652480	14645475328	13616446464
713	leucylglutamine*	Peptide	Dipeptide	48189	LC/MS Pos	100003183	1578	260.161		4305457	3511125			1649570	309492	1852813	1057770	1809778		802412	293760	21454	196999	304664	367382	479487	420401	340076	288857	377994	414589	1464415	267544	255867	182021	664799	224510	477796	1062885	480992	280530	664085	474663	270638	61332	327090	783698	292387	400456
551	leucylglycine	Peptide	Dipeptide	40045	LC/MS Pos	100003185	1805	189.123	686-50-0	79070	71402			14104452	1827679	18237572	9595136	17575074	22755032	6117978	1029166	344497	1011726	1625814	2450969	2437554	1826401	1915035	1318609	2345143	2928125	2186257	1576144	982858	3682087	6374990	1024442	3048984	7341731	2765921	1023891	5111013	3115806	1314860	1276524	1637064	7937514	1362668	2756070
3175	lidocaine	Xenobiotics	Drug	35661	LC/MS Pos	100001538	2850	235.18	137-58-6	3676	3548	D00358	HMDB14426	234792	112298		690711	296018	355400	343232	38728612	48501644	63804292		2002541	2811888	6943904	262190	237191		364076			5719146	981108	897549	714479	1634086		5535436	808625	1715065	724823	477349		1023101		982140
1146	linoleamide (18:2n6)	Lipid	Fatty Acid, Amide	32455	LC/MS Neg	1492	6205	278.249	3999-01-07	6435901	4940587			2651475	1322666	3673552		869355	7654136	1026409	1127518	2354654	4562789	763532	4324714	1929603	1977710	3208324	1029063	6045044	2254755	1717796	3254857	785567	3137217	692587	526981	1263192		1638652	5658054	976936	734110	610665	1997668	2475728	4436185	7685247	530919
1020	linoleate (18:2n6)	Lipid	Polyunsaturated Fatty Acid (n3 and n6)	1105	LC/MS Neg	180	5535	279.233	60-33-3	5280450	4444105	C01595	HMDB00673	11794939904	8940644352	10232157184	4063311360	12004849664	11988776960	11409075200	11492762624	13063433216	12035432448	10706193408	11833720832	12047036416	11986792448	13072086016	11325611008	12167344128	11086433280	3636267008	16019878912	7141718528	13353996288	11631529984	8148651520	12119351296	10533460992	11386307584	11081981952	11846607872	11621157888	6968459776	8842549248	10665068544	13584143360	11714377728	9281205248
1022	linolenate [alpha or gamma; (18:3n3 or 6)]	Lipid	Polyunsaturated Fatty Acid (n3 and n6)	34035	LC/MS Neg	100001337	5450	277.217		5280934	4444437	C06426,C06427	HMDB03073	1980028800	498934752	974126848	427708864	2034924032	1703906304	1333811584	1564688000	2310771200	1827484416	1254328576	1833013632	1618332544	1623552000	1427165952	1186124928	1639997312	1474532480	225173936	3536513792	397084832	1092170496	1610875264	667650368	1363731456	889958784	1430648320	1326242432	1801681408	1492441216	555378176	333886560	1593399296	841413440	2866428416	898432640
71	lysine	Amino Acid	Lysine Metabolism	1301	LC/MS Pos	407	613.8	147.113	56-87-1	5962	5747	C00047	HMDB00182	1511763328	1178862336	1357266944	1389803008	1663257216	1340782464	1071457280	935080832	934009344	939164992	1067035328	1077449088	1035022912	1040762048	1055680640	1060024192	1082442112	1116084352	966483968	920464704	986256512	1090309376	1178553344	1012202560	1081146880	1266403712	1255235456	1111945344	1324673536	1102290560	970568960	857644480	1024949696	939923136	1201955200	1105566464
954	malate	Energy	TCA Cycle	1303	LC/MS Polar	409	3343.1	133.014	6915-15-7	525	510	C00149	HMDB00156	3654878720	5373141504	2778811136	2851610368	3541070080	3393755648	2880137728	4196206336	4275614208	4441039872	4121118976	5146832384	3438301440	4042105600	3089409536	4151567872	2768657920	2830266368	1585017856	3025812992	3307736320	3473192704	3197145600	4028726528	3441044992	4086039296	3394086400	3116390144	2990808576	3091063552	4470230016	4443911168	5864867328	3428646912	3862989056	5192481792
1162	malonylcarnitine	Lipid	Fatty Acid Synthesis	37059	LC/MS Pos	100001526	965	248.113	853728-01-5	22833583	21403153		HMDB02095	7458703	13332876	5063647	6285132	6849316	8683454	9090203	5260418	3653793	3880553		6694109	7464893	6084196	13252418	11417791	10579328	7458703	1584302		5848403		9212079	7484492	11685816	9575544	7708833	5980789	6498880	6963256	8258498	9416620	6515492	7959146	5389022	5395400
822	maltohexaose	Carbohydrate	Glycogen Metabolism	35170	LC/MS Polar	100001448	5860	989.32	34620-77-4	439606	4450599	C01936	HMDB12253			242382																				111999			111999										107657
824	maltopentaose	Carbohydrate	Glycogen Metabolism	35163	LC/MS Polar	100001447	5365	827.267	34620-76-3	13489094	2941513	C06218	HMDB12254	1587704	1490749	428890	784213	1951931	2460109	1316337	4657153	4439955	5299816	249543	4558467	3803260	2063535	2260903	2392115	1981855	5370077		3340679	2459936	1126143	3895176	1717086	2222254	1525805	3258331	1900674	1104765	1860803	4668116	3855468	671181	1188964	185675	2914716
830	maltose	Carbohydrate	Glycogen Metabolism	15806	GC/MS	913	2142.1	204.1	6363-53-7	10991489	388469	C00208	HMDB00163	890672	343151	1524306	493235	605192	1472115	270636	36204004	10889069	35915428	673000	17409586	6917283	606100	1663240	1664611	1474759	123822008	214481	4341012	2708878	808513	4286029	652457	1472115	1416148	8236114	825855	1638518	717062	14831782	17784550	4491206	383820		2376390
825	maltotetraose	Carbohydrate	Glycogen Metabolism	15910	LC/MS Polar	100000275	5000	711.22	34612-38-9	446495	393830	C02052	HMDB01296	5129490	4601661	20382406	10899342	7349901	5832211	4616365	11660713	10314487	11944606	1601470	11261520	10685010	5841201	6452604	6612258	5938967	11437899		9767331	6512819	5126933	13049731	5338036	7046503	12166102	9334119	5866110	9565392	7733149	11933487	9195849	2659747	4512296	810432	12898610
827	maltotriose	Carbohydrate	Glycogen Metabolism	44688	LC/MS Polar	100000276	4286.4	549.167	1109-28-0	439586	388669	C01835	HMDB01262	558213	782064	942508	707993	734995	1557538	733641	6748777	4379739	7339397	109571	5198832	4440438	1144937	2728970	1677674	1803564	15797156		5125070	3692920	286897	2073574	535858	1950923	1193334	5021366	1133544	493276	1288751	4607424	5121094	314853	672744		2208506
872	mannose	Carbohydrate	Fructose, Mannose and Galactose Metabolism	584	LC/MS Polar	803	2200	179.056	3458-28-4	18950	141983	C00159	HMDB00169	35967308	75854304	35858172	59936316	62763996	55638968	66323428	77253056	78594968	87785192	24826126	67481136	72483624	55433112	62430592	50760740	64107840	77033808	4804869	59742020	49208268	25810994	50328956	37690804	44240220	29260558	51144724	46864868	31447868	43362636	55085768	55355172	35533728	35801468	37218180	38937168
873	mannose-6-phosphate	Carbohydrate	Fructose, Mannose and Galactose Metabolism	1469	LC/MS Polar	294	4510	259.022	70442-25-0;104872-94-8	439198	19969422	C00275	HMDB01078	725262		2140087	1497289	785772	666719				290244	70056	104030	24326				85981	63024	7668413	173367		20588	773595		45193	1107021	188399	68218	1028397	158103		273718		75158		1473275
984	margarate (17:0)	Lipid	Long Chain Fatty Acid	1121	LC/MS Neg	891	5731	269.249	506-12-7	10465	10033		HMDB02259	457739008	558158912	417322304	69481352	563516160	471259776	438410592	1377709312	937922432	1248425856	1403337856	949612224	1260385280	1671500928	491128928	406898272	533686912	555036224	136231392	855985792	260837664	558342080	1522044160	718754304	1392005760	921606400	2008644096	996865280	1625177728	1373328000	207029200	268537280	425889760	441880896	459869664	297307264
1031	mead acid (20:3n9)	Lipid	Polyunsaturated Fatty Acid (n3 and n6)	35174	LC/MS Neg	100001472	5650	305.249	20590-32-3	5312531	4471956		HMDB10378	275523328	194026752	228379856	84126520	363806784	359037984	274278496	479522752	326999680	459472544	564657664	426677696	555632000	657594176	172860208	184801696	1659720192	368387488	58194620	1313621248	232309840	218684016	672888704	480215808	558295488	407299168	872886592	385770752	831383360	482159712	275063200	670583872	174290304	75780240	454681888	817244544
285	methionine	Amino Acid	Methionine, Cysteine, SAM and Taurine Metabolism	1302	LC/MS Pos	415	1250	150.058	63-68-3	6137	5907	C00073	HMDB00696	3318686976	2229175808	2857296128	2525682432	3661011712	2806454784	2477852416	1831944320	1632630400	1882590208	1930641408	2091171840	2223943680	2144165632	2161368576	2307744512	2491297792	1932323328	2264037120	1691404928	2034370176	2306683648	2745680384	2062590720	2306458880	3104242176	2824208128	2097123328	2797900544	2293807104	1921702528	1215420160	2057102208	1274797824	2194706176	2188573440
290	methionine sulfoxide	Amino Acid	Methionine, Cysteine, SAM and Taurine Metabolism	18374	LC/MS Pos	100000039	741.1	166.053	3226-65-1	158980	139840	C02989	HMDB02005	53968456	65685940	50071600	52057264	54292704	48375444	69042416	57359068	65414840	54279620	43614180	56567460	63691316	81499568	127231832	116206384	81011504	93994008	85619408	96464016	56369176	103804488	86101664	94291272	80487504	64673068	114331208	61324944	79753152	75357232	54440576	304166016	61753836	384783744	42897212	61334580
2982	methyl glucopyranoside (alpha + beta)	Xenobiotics	Food Component/Plant	46144	LC/MS Neg	100005864	1070	193.072						26707	50963	60111	34550	57876	49415	58721	65208	60052	69204	44088	114279	91689	127228	39827	98275	71836	198383	51045	67029	45432	21238	108857	29337	17288	81786	87926	73233	62629	79861	88568	88732	65016	54967	67885	76477
1182	methylmalonate (MMA)	Lipid	Fatty Acid Metabolism (also BCAA Metabolism)	1496	LC/MS Polar	418	3078.4	117.019	516-05-2	487	473	C02170	HMDB00202	3638127	10336481	4393634	3716056	6770240	7227285	14053702	5384016	7191197	8364952	6846810	13565084	13397309	20236636	11239669	10914760	7699865	11561957	1647371	4523670	11447593	5985858	7972405	8802288	12316863	6803279	11107130	7354312	5831770	6181052	12902936	9306026	36726672	11528333	9107922	7306679
2480	methylphosphate	Nucleotide	Purine and Pyrimidine Metabolism	37070	LC/MS Polar	100001805	3760.1	110.985	7023-27-0	13130	12578		HMDB61711	56503	175142	127135	175687	130366	107667	69392	37155	132687	111631	66332	90748	74643	175811	86824	190716	87407	79092	257100	59856	154356	78826	96686	90095			128534	138591	181698	63361	146267	99554	146369		95534	111174
255	methylsuccinate	Amino Acid	Leucine, Isoleucine and Valine Metabolism	15745	LC/MS Polar	2051	2800	131.035	498-21-5	10349	9922		HMDB01844	2034599	1746740	2032892	1069401	1645029	1536814	2900170	2802812	1795424	2558290	3800046	3036338	2408455	1370557	904472	1015637	1175573	1156179	291014	930176	1754298	810548	997594	865088	1080927	1228766	4023210	2031057	4201960	2296519	1209936	1259942	1573210	1072482	955098	1157292
1354	myo-inositol	Lipid	Inositol Metabolism	1124	LC/MS Polar	363	3506.3	225.062	87-89-8	892	10239179	C00137	HMDB00211	10920764	11536794	8536363	4963638	9835105	7131861	7800916	7513344	11598524	11031435	9350422	11640454	10073546	7131407	16465503	10078308	13006775	7085799	12102220	6730199	4910896	4853503	6417517	8181654	6280006	6888287	14699466	7924080	7719220	6904717	7621774	6803517	10348368	6023218	10488615	10562112
978	myristate (14:0)	Lipid	Long Chain Fatty Acid	1365	LC/MS Neg	519	5440	227.202	544-63-8	11005	10539	C06424	HMDB00806	1789174912	1095749504	1558883200	655201792	2332437760	2261982208	905243264	4995290624	2905316352	4400965120	4283237120	5317552128	5204413440	5463563264	1123495296	729488576	1097702016	2989758976	498114592	1688807680	802379008	1703111808	5049857024	1838914688	5968804864	3909226496	5521993216	3597786112	6262588928	4569104896	616666176	662666432	797201280	1725544064	1866900736	1578276736
979	myristoleate (14:1n5)	Lipid	Long Chain Fatty Acid	32418	LC/MS Neg	100001198	5346.9	225.186	544-64-9	5281119	4444564	C08322	HMDB02000	182630928	104461184	138910912	284473088	270106176	205618112	153209184	965321344	342651008	472090144	722476608	811251392	1065164992	805000768	121368112	91793200	118209920	304623328	55838960	138622400	40379328	205300112	595307712	210760016	1007250496	946090176	804392960	529810912	988955200	1042873600	78926752	92268200	109620232	237804960	226783936	289433472
74	N-6-trimethyllysine	Amino Acid	Lysine Metabolism	1498	LC/MS Pos	189	690	189.16	23284-33-5	440120	140379	C03793	HMDB01325	34695384	43494856	30475052	26211766	31252092	23963228	29391386	27615824	33717424	30967194	31277192	36358980	30602294	35002976	34974548	34931052	33668620	27308284	58590976	28985038	38335020	28303440	21522852	39641836	23086664	18762140	35259364	29666390	26271544	25687682	41743860	30927808	39604212	25512340	39517516	28800122
56	N-acetyl-1-methylhistidine*	Amino Acid	Histidine Metabolism	43255	LC/MS Pos	100004299	987	212.103						1155867	1209644	483417	385709	673861	3403054	4352578	328678	282471	359496	894289	2994373	2028836	2762827	6796282	6951294	5768011	1810034		521313	431584	477429	2178228	2006007	1789880	2106418	462477	312449	479344	268328	2853829	3880162	4795189	4768422	960603	489527
55	N-acetyl-3-methylhistidine*	Amino Acid	Histidine Metabolism	43256	LC/MS Pos	100002204	917	212.103	37841-04-6	193270	19993498			15701840	1251013	6821137	5943592	20940510	15995529	4467900	731919	406780	538567	856040	1374205	735461	1501204	1918908	3247271	2895934	1449822		578026	1294443	1052615	1738654	1788744	1977681	1268600	1247349	780812	911434	784032	2200646	1982187	1442748	1352786	1856075	752761
40	N-acetyl-aspartyl-glutamate (NAAG)	Amino Acid	Glutamate Metabolism	35665	LC/MS Pos	100001612	1575.4	305.098	3106-85-2	5255	5065	C12270	HMDB01067		67242						18163						39166		94438			161488		23498	48035	14377	18855								12317	117923		55443
25	N-acetylalanine	Amino Acid	Alanine and Aspartate Metabolism	1585	LC/MS Polar	1110	1564.8	130.051	97-69-8	88064	79449	C02847	HMDB00766	28422358	19615582	32369502	24390322	32413066	33536256	25435286	17514944	13825144	18280998	18039340	22300758	22892466	17248152	24818160	26986120	28687704	20386244	38659712	18816024	18669936	27322878	34647340	22102642	24634464	35249368	29116988	16523857	26792680	20177512	17745274	19145812	24215922	22445114	15983146	20547042
331	N-acetylarginine	Amino Acid	Urea cycle; Arginine and Proline Metabolism	33953	LC/MS Pos	100001266	1116	217.13	155-84-0	67427	60752	C02562	HMDB04620	469156	160590	194044	100505	315531	1836169	915084		51560	102381	127978	835092	600637	2195288	759837	1448411	595098	5569844	1470829	76882	532736	487532	1237703	1398631	552968	675001	377017		242661	193717	2138960	1206826	1565547	1095349	406369	316777
30	N-acetylasparagine	Amino Acid	Alanine and Aspartate Metabolism	33942	LC/MS Pos	100001257	961.6	175.071	4033-40-3	99715	90090		HMDB06028	1603731	2922491	1636418	988757	1955008	4357944	3275648	1856858	1361980	1896795	2269066	3519624	2763917	6134337	5024982	5818540	4579446	9007258	815601	2078692	3715650	3399988	6656244	7438787	4989724	3186174	4966420	2897774	3051419	3441492	3718899	3630718	2877091	3533145	1559630	1193415
31	N-acetylaspartate (NAA)	Amino Acid	Alanine and Aspartate Metabolism	22185	LC/MS Polar	100000787	3143	174.041	997-55-7;997-55-7	65065	58576	C01042	HMDB00812	243456	229792	192447	261102	353829	554840	609067	240567	543602	221725	372543	339918	1059192	347868	627170	656547	633157	220123	1452355	277419	210413	182554	298413	284839	259390	746912	277539	225298	230092	361844	288370	593822	1189490	1118407	239164	138309
346	N-acetylcitrulline	Amino Acid	Urea cycle; Arginine and Proline Metabolism	48434	LC/MS Pos	100001577	1456	218.114	33965-42-3	656979	571213	C15532	HMDB00856		1812461			826124	1458325	998565					769768	694946	4874692	730707	2243525	1282936	9156655			3092453		1660506	2086410		876886	724461				2517733	915886	5609052	763072	559436
303	N-acetylcysteine	Amino Acid	Methionine, Cysteine, SAM and Taurine Metabolism	1586	LC/MS Pos	1107	1792	164.038	616-91-1	12035	11540	C06809	HMDB01890	496701	51887	143045	216807	282075	296007	270826				14055	52791		202737	132115	203549	82370	51322	55767		82540	34571	112986	191712	85010	55214			83775		261076	264690	310286	24990	159660
38	N-acetylglutamate	Amino Acid	Glutamate Metabolism	15720	LC/MS Pos	100000282	1492	190.071	5817-08-03	70914	1266066	C00624	HMDB01138	73394	106657	98339					91956	488278	54932	36639	329011	376007	533453	86336	1264709	607487	1399673	21639884	141395	802202	198155	359527	3142618	304399	67082	64214	409761	46667	75883	44499	255547	609352		898201
39	N-acetylglutamine	Amino Acid	Glutamate Metabolism	33943	LC/MS Pos	100001253	1193	189.087	2490-97-3	182230	158492	C02716	HMDB06029	9697682	8680908	10823812	6860942	10782645	44226636	25093084	5469293	6138789	10382503	11730767	27492984	20927566	35547104	27240320	32941656	23974360	23132522	1244917	11350981	8986318	11953388	47506680	37366656	29375258	25828098	13131161	11996903	16045007	12089476	28703646	32338886	19494952	29927232	5046484	5830216
2	N-acetylglycine	Amino Acid	Glycine, Serine and Threonine Metabolism	27710	LC/MS Polar	100001006	1780	116.035	543-24-8	10972	10507		HMDB00532	538142	513995	426260	749657	621988	1265272	1429668	327396	325698	268989	698773	503034	708308	429661	1012278	1504684	1072194	558206	892077	514884	389450	841452	904746	982822	707112	1133877	434273	433411	510832	676250	570293	1037624	1229346	1664489	868947	352870
52	N-acetylhistidine	Amino Acid	Histidine Metabolism	33946	LC/MS Pos	100001293	848	198.087	39145-52-3	75619	68142	C02997	HMDB32055	12419041	12292603	10929918	5428260	12377879	26057408	14090485	13070400	7549581	13253791	6873451	18004976	15048178	38806268	22091206	26345606	25288940	30745664		8747690	17395440	7388824	24651164	28369364	21198246	14247836	18337280	9155815	10556022	12257336	30026078	17802220	14292079	10981089	3550188	14649689
265	N-acetylisoleucine	Amino Acid	Leucine, Isoleucine and Valine Metabolism	33967	LC/MS Neg	100001276	2275	172.098	3077-46-1	2802421	2081100			704447	207532	418103	353326	932062	1277192	497325	56545			35370	199383	110111	384425	399835	619550	349277	455199	123755	199383	48711	134671	571052	126330	268003	35743	151920	58034	84083	90721	176374	1782291	488557	1122223	66434
286	N-acetylmethionine	Amino Acid	Methionine, Cysteine, SAM and Taurine Metabolism	1589	LC/MS Neg	1083	1787	190.054	65-82-7	448580	395338	C02712	HMDB11745	4331603	2144766	3574732	3466399	6076662	4936030	4158082	1183339	1420258	1288571	1361126	1622440	1571065	1554731	1032048	1171963	1346459	1354867	4664531	964030	1338122	1487548	2019474	1178751	1458172	1713747	1531938	1464951	1849376	1294287	1477067	1059434	1461737	719979	1574339	1606999
925	N-acetylneuraminate	Carbohydrate	Aminosugar Metabolism	32377	LC/MS Polar	1162	3072.6	308.099	131-48-6	439197	10292217	C00270	HMDB00230	737955	962741	527116	407494	616944	356435	387766	699736	714318	687883	703488	399463	449018	468695	430824	574895	569150	442079	1024363	420651	855575	1034906	619576	626029	483390	271616	1370790	731553	552294	615964	412697	403413	623419	540876	839161	611850
97	N-acetylphenylalanine	Amino Acid	Phenylalanine and Tyrosine Metabolism	33950	LC/MS Neg	100001256	2597	206.082	2018-61-3	74839	67404	C03519	HMDB00512	2731718	760991	2490820	1762060	3792834	3967382	2675321	169832	240247	192063	315455	287806	237742	344257	500258	501608	334842	357980	346567	362944	275635	407097	391504	237580	303440	390464	349654	265926	384907	373135	311146	2387736	825366	1977382	350812	351654
10	N-acetylserine	Amino Acid	Glycine, Serine and Threonine Metabolism	37076	LC/MS Pos	100001851	1021	148.06	97-14-3	65249	58744		HMDB02931	24423210	24529678	27243010	20075344	26885600	25679694	25962848	20589774	23616752	24194136	23955190	31377928	30763524	27788050	28148868	33224952	31209342	24981374	70832384	22322810	25451152	34436092	28802434	32861094	27092694	24300068	31701580	23795426	29585558	22372258	24768534	22716960	28106950	20863596	25274198	24744566
313	N-acetyltaurine	Amino Acid	Methionine, Cysteine, SAM and Taurine Metabolism	48187	LC/MS Neg	100005466	800	166.018		159864	140553			7123995	1987496	3697538	4823453	6790069	10933883	7127688	379076	607673	747772	768705	871330	240132	799036	421440	756380	62960	601481	8502145	818696	639390	579335	195910	154548	448903	189376	323106	397009	435531	505687	1580581	9986458	2387040	3955134	1959294	720889
15	N-acetylthreonine	Amino Acid	Glycine, Serine and Threonine Metabolism	33939	LC/MS Neg	100001274	821.6	160.062	17093-74-2	152204	3841173	C01118		12082832	8836688	10650863	14883983	17853668	14548426	14339572	7528076	7351341	7560153	9472793	7333537	6943005	10866064	9717115	10106731	11004996	11310064	9654545	7815373	12431189	12640761	13043427	7428912	9047212	8621605	12495359	10716165	13903759	13195076	8594704	6754927	9844441	9179717	15666858	8182132
110	N-acetyltyrosine	Amino Acid	Phenylalanine and Tyrosine Metabolism	32390	LC/MS Neg	100001104	1680	222.077	537-55-3	68310	61606		HMDB00866	785863	102867	589214	477054	620256	720947	748431	48687	82016	88090	83946	12903	70146	32222	89860	101775	84533	111466	87490	94589	83901	104643	96974	65434	49250	104018	79508	69895	83993	82529	53675	237572	34518	264215	65021	30484
276	N-acetylvaline	Amino Acid	Leucine, Isoleucine and Valine Metabolism	1591	LC/MS Neg	1084	1704	158.082	96-81-1	66789	60154		HMDB11757	1594583	874242	1542694	918858	2661995	1942839	1694042	747948	763936	830951	752162	841635	768098	1342140	1167323	1236779	1122515	1682245	1479847	736031	1557489	1861930	1419788	1017740	948632	936067	1356044	823227	1154264	1076937	995032	1392803	1623014	1229856	1390034	924420
334	N-delta-acetylornithine	Amino Acid	Urea cycle; Arginine and Proline Metabolism	43249	LC/MS Pos	100004523	887	175.108		9920500	8096135			3244824	4354032	3218974	2816236	3028518	2708622	3016779	2521973	2887097	1768990	1928993	3008283	3082447	3252984	3825370	5167444	5039667	3638575	1864597	2291192	2289078	4407224	2817116	3239684	3123913	3558214	2696127	3493549	3035018	3004301	3003621	3813959	3408845	4458206	4468267	2604715
3196	N-ethylglycinexylidide	Xenobiotics	Drug	33080	LC/MS Pos	100001539	2630	207.149	7728-40-7	24415	22824	C16561	HMDB60656								5556629	1581679	1297103				757084													81159
287	N-formylmethionine	Amino Acid	Methionine, Cysteine, SAM and Taurine Metabolism	2829	LC/MS Neg	194	1543.8	176.039	4289-98-9	439750	388809	C03145	HMDB01015	822957	176231	883235	487916	639884	1045335	681752	194619	103471	173292	252714	502973	459164	633769	496913	455371	625489	517071	615213	374523	224670	492688	1517959	383284	513132	1672013	365025	168159	761095	368321	429448	470610	804494	591207	175119	735188
185	N-formylphenylalanine	Amino Acid	Phenylalanine and Tyrosine Metabolism	48433	LC/MS Neg	100006056	2336	192.067	13200-85-6	759256	663938			579073	490884	681158	514400	537137	599469	836615	352956	260388	492371	770896	392204	340808	570949	1262206	1193147	809832	468468	1021559	953004	1190818	961965	714916	635581	679230	766009	748915	595834	839673	1019605	571781	1944339	1266644	4334679	630255	467733
2909	N-glycolylneuraminate	Xenobiotics	Food Component/Plant	37123	LC/MS Polar	100001491	3327.5	324.094	1113-83-3	123802	3794850	C03410	HMDB00833	2122593	2485482	1479900	1370680	1335620	1416131	2382838	2305192	2771196	2235303	1793493	2059606	2506259	2078346	1837184	2420020	2129945	1050493	448659	1393806	4023441	1807620	1760160	2280153	1948782	1300570	3446927	2532465	2516693	1893145	2217800	1684608	3302999	2378079	2788205	1867544
338	N-methylproline	Amino Acid	Urea cycle; Arginine and Proline Metabolism	37431	LC/MS Pos	100001956	831	130.086	475-11-6	557	541				684075	215598	276426	47599	315276	453203	182678	76417	263499				193638	557734	1004077	705724	399267	416801	65511		747756	444070	257873	509320	525252		297244		409496	299509	722271	477582	433567	687670	205711
1187	N-octanoylglycine	Lipid	Fatty Acid Metabolism(Acyl Glycine)	43502	LC/MS Neg	100003940	4335.4	200.129	14246-53-8	84290	76040		HMDB00832	158680	97159	118266	346654	172893	519952	527459	40815		21105	132648	293912	114675	123231	237254	285186	385594	410655		107375	96537	138847	75119	119101	144342	410733	62488			184208	230014	1100881	233255	732560	46532	163672
1349	N-oleoyltaurine	Lipid	Endocannabinoid	39732	LC/MS Neg	100003119	5610	388.253	52514-04-2	6437033	4941625			11505883	6630847	3067068	489170	15326620	14881268	6634737	28989694	29666416	39938576	22182380	37184008	12753078	27361286	5583768	4989737	4145048	30797706	487301	32537620	4552733	4197481	7440832	3967533	15909678	4207021	18350944	9261830	21321400	14048304	7802036	6884703	4796397	11222951	24468756	3319111
1188	N-palmitoyl glycine	Lipid	Fatty Acid Metabolism(Acyl Glycine)	42092	LC/MS Neg	100003686	5580	312.254	2441-41-0	151008	133100			6177180	3153757	3804962	221091	7024110	5492576	4071317	5554934	7199302	6216985	5416113	7821709	5307294	7084198	4571256	4146960	4900436	5733358	806321	4736682	1821381	3974418	5704838	4384862	5997740	2400237	6085371	5660090	7000310	5203012	1439276	2210157	3969531	4239454	8336960	3399895
1577	N-palmitoyl-sphingosine*	Lipid	Sphingolipid Metabolism	48278	LC/MS Polar	1518	703	582.51	24696-26-2	5283564	4446677		HMDB04949	606282	994764	723022	535083	874036	597922	704141	917385	1299530	844442	995946	856495	609402	527893	399061	594564	677408	634284	431488	1347686	947192	309147	375448	519549	283383	235691	571006	939898	475510	565597	454993	375919	599742	541962	1315339	585729
1351	N-palmitoyltaurine	Lipid	Endocannabinoid	39835	LC/MS Neg	100003239	5560	362.237	83982-06-3		14435932			6846942	2806319	300060		6385315	8253671	6467060	8237939	18825168	21213668	8097030	22084000	6099844	11178898	3425100	4594357	1765232	14372265	209342	12689889	2372143	4011812	4167490	819325	8286993	742201	8645009	5925605	9830273	5903353	3776068	5037147	3839914	8382231	18654754	1108965
1350	N-stearoyltaurine	Lipid	Endocannabinoid	39730	LC/MS Neg	100003240	5782	390.268	63155-80-6	168274	147194				232459			333299		366970		446976	532823		199757						366803	264214	1249881	496941										286797	283262	314359	505325	901161
2504	N1-Methyl-2-pyridone-5-carboxamide	Cofactors and Vitamins	Nicotinate and Nicotinamide Metabolism	40469	LC/MS Pos	100001468	1688	153.066	701-44-0	69698	62899	C05842	HMDB04193	3147578	14858805	1340171	961198	2289947	6058320	5539298	13044690	23474254	18215360	17497944	30131158	34685920	16466541	15904123	20785846	24364834	4098089	558114	29243880	8011601	3951192	13341289	20485438	19492272	23205936	14268849	21214574	19764706	7847125	18359218	12177054	12290258	7159055	9783889	21377808
2375	N1-methyladenosine	Nucleotide	Purine Metabolism, Adenine containing	15650	LC/MS Pos	1242	1399	282.12	15763-06-1	27476	4573813	C02494	HMDB03331	11921025	12217422	13421120	20468934	24346454	19733380	20246184	9080025	10273730	9390277	8671500	9784559	5990364	19324036	7458648	9715233	13734705	14656124	8506184	8176663	21506652	21033616	18000818	13837765	15454736	10880050	21993342	15624388	24823120	16627916	18202220	8443766	12574750	9192910	28055438	11720338
2409	N1-methylguanosine	Nucleotide	Purine Metabolism, Guanine containing	31609	LC/MS Pos	100001122	1869	298.115	2140-65-0	96373	86996		HMDB01563	9447806	13015878	10671729	10852007	11657377	9245627	10647852	9438305	12299693	10321919	10148220	9881661	8725873	12243495	10302221	10332194	11453211	8842902	16938946	8281985	11575626	12030852	10223100	10267319	8404392	10445077	12489861	8891998	13780452	10251824	9580929	8321893	11613161	7661404	11414765	10962798
2411	N2,N2-dimethylguanosine	Nucleotide	Purine Metabolism, Guanine containing	35137	LC/MS Pos	100001412	2168	312.13	2140-67-2	92919	83878		HMDB04824	2955533	3922918	2257636	3123100	3294665	2217451	2733854	2155950	2970365	2490143	2288960	2680518	2019419	3310546	3049868	2496812	3317059	2697456	1482778	2004546	2590125	2394472	1848420	2157239	1708873	2343583	2819960	1932310	2829250	2193577	2344065	1602724	3445206	1422211	3133205	3426925
72	N2-acetyllysine	Amino Acid	Lysine Metabolism	36751	LC/MS Pos	100001721	836	189.123	1946-82-3	92907	83869	C12989	HMDB00446	6435898	5993427	4601257	4208437	6084102	14314135	14083812	4876136	3682737	3883574	3116127	10876668	8104326	12884508	9887790	11003220	9738157	22693468	2664632	3822469	5395180	4981892	9810760	9278317	8231780	6610644	5740276	2725649	3317466	3352130	27954068	14316994	14522316	12729543	5242581	7612213
2463	N4-acetylcytidine	Nucleotide	Pyrimidine Metabolism, Cytidine containing	35130	LC/MS Pos	100001413	2040	286.103	3768-18-1	107461	96702		HMDB05923	365835	225058	185837	271994	332869	217206	360005	204384	198573	178350	266354	341503	324194	356267	318072	324290	432857	373978	252046	182500	200193	241888	257728	384700	339905	307040	188996	194326	300058	215469	333764	226140	394692	263172	430186	230239
73	N6-acetyllysine	Amino Acid	Lysine Metabolism	36752	LC/MS Pos	100001734	1140	189.123	692-04-6	92832	83801	C02727	HMDB00206	27561102	17700654	40481728	28745994	28705736	19970262	23077078	14720528	15431003	16213753	16954792	12408889	12504621	18467868	18860628	21695000	18585068	19380788	32739470	16759703	23449042	22115418	20454908	13302721	14727946	14585728	21716440	15448067	21703364	20153144	18340914	19507992	18458116	18818334	14675250	16171675
2385	N6-carbamoylthreonyladenosine	Nucleotide	Purine Metabolism, Adenine containing	35157	LC/MS Pos	100001415	2673	413.142	24719-82-2	161466	141829		HMDB41623	3588818	3936238	2724069	2746833	4292384	2755871	3351831	2332362	2146556	2296927	2258366	2539884	2545669	2955293	2939742	3140426	3278778	2278681	1905975	2517956	3049213	3771285	2708045	2709263	2944651	2511910	4571779	2220128	2951983	2650889	2794379	2061256	3364910	2145907	2953649	3592350
2394	N6-succinyladenosine	Nucleotide	Purine Metabolism, Adenine containing	48130	LC/MS Pos	100001664	2222	384.115	4542-23-8				HMDB00912	17146702	7971410	16285473	30676236	49281908	20360776	33367544	31456152	11194613	29896806	31890978	14235511	21809928	26690848	17480906	16572693	39416848	20750246	14635466	7159123	12542497	60233328	68340408	30332044	40295904	14407669	80244232	10741820	18340470	8513315	8983581	3301000	4139680	4050434	658559	5788530
1581	nervonoyl sphingomyelin*	Lipid	Sphingolipid Metabolism	47153	LC/MS Polar	100005986	850	857.675	94359-13-4		24846874			773134	492048	921810	433597	588225	627040	550964	360418	367013	815093	1311533	294547	208647	442043	426506	377233	448894	675898	491234	996601	652683	841595	365123	295072	556853	260748	896136	421316	457385	770922	624506	390280	260385	662824	683906	558888
2485	nicotinamide	Cofactors and Vitamins	Nicotinate and Nicotinamide Metabolism	594	LC/MS Pos	432	1271.1	123.055	98-92-0	936	911	C00153	HMDB01406	3093984256	2124858112	2451666176	2658040576	2446415360	2350170112	2374410496	2210488320	2097300992	2211554560	1801487360	1816046208	2208309504	2091214080	2671976448	2618485760	2329232640	2499460864	610642176	2148867840	2339415296	2533840896	2295184640	2046635520	2290818304	2222592256	2210058496	2315622912	2337447168	2792210944	2363655424	2547504896	2135954560	2585725952	2635808256	2577962752
2489	nicotinamide adenine dinucleotide (NAD+)	Cofactors and Vitamins	Nicotinate and Nicotinamide Metabolism	5278	LC/MS Neg	1310	1434	662.102	53-84-9	5893	5681	C00003	HMDB00902	411187	775878	1459607	1048295	1133587	1194586	1248805	899069	654041	790290	1373386	874330	873819	912312	706571	1469617	1014040	917903	38481	1126015	1316266	268617	208776	596934	907366	1146893	763452	1122845	1302354	1208026	951665	564840	1211356	840580	1682100	1220253
2488	nicotinamide riboside	Cofactors and Vitamins	Nicotinate and Nicotinamide Metabolism	33013	LC/MS Pos	100001310	930	255.098	1341-23-7	439924		C03150	HMDB00855	3155721	1783639	1573727	596694	1220884	2685142	1721343	134719		165471	794233	236657	232742		513263	603207	830156	729442	124363	443313	3324974	175793	525144	498310	232262	271817	827913	344414	932359	545553	1093241	1380173	1190316	1067576	1974402	1444370
2482	nicotinate	Cofactors and Vitamins	Nicotinate and Nicotinamide Metabolism	1504	LC/MS Neg	567	1180	122.025	59-67-6	938	913	C00253	HMDB01488	19902606	14825089	13904931	18921084	20803742	15487134	13613130	18144064	20992614	17026582	17352664	18110736	14622730	26779030	22492902	12414654	15893078	24571084	18780172	13447308	17291056	21776536	19266534	16829272	16937716	17699232	23150082	13711537	18926686	21229108	18202218	14860141	20715888	10789207	17601734	13474114
994	nonadecanoate (19:0)	Lipid	Long Chain Fatty Acid	1356	LC/MS Neg	892	6068	297.28	646-30-0	12591	12071	C16535	HMDB00772	90234368	78102216	61247432	4934154	66664928	154614800	139469344	83441008	77031304	107016656	75548456	196711792	244503824	253122144	133254576	120591224	173814512	100182128	25656370	92422624	18995604	139751760	225616032	96205416	122706704	112243456	162535792	53407628	143291392	78096752	48766696	64501652	126309848	116756376	77587128	30053342
381	norophthalmate*	Amino Acid	Glutathione Metabolism	39251	LC/MS Pos	100002287	975	276.119	1116-21-8	5489007	4590046		HMDB05766	2507252	1575342	2934035	1531405	2616772	2815499	2122497		1551664	1741624	1704979	2742422	2138741	1539681	2006150	2170383	2683014	1577476	204810	1616939	913423	1508707	1882093	1465428	2156651	2015019	2194521	1727782	1416649	2056518	967550	1389094	1763500	2761133	1860278	1687826
3320	O-sulfo-L-tyrosine	Xenobiotics	Chemical	45413	LC/MS Neg	100005384	990	260.023		514186	448617			423728	511431	355101	374706	614264	437497	429856	301916	199210	489050	343060	385407	370065	461499	314343	363771	362080	343354		275334	540666	457269	304049	294474	356851	290781	499117	326946	428938	333069	322187	351561	440908	302458	464208	368780
1143	oleamide	Lipid	Fatty Acid, Amide	32458	LC/MS Neg	1504	6581.5	280.265	301-02-0	5283387	4446508	C19670	HMDB02117	11081796	5241332	15049696	3390521	8172578	32435812	5130156	9390814	9376199	20767090	2771252	21902596	8743886	11645710	5945258	3582653	18707378	8956957	6927339	2518161	2443650	12005384	2829994	2119701	9591345	6518698	8966144	16582546	4403103	7059135	2363899	8560187	4924429	10804585	29984612	3325275
988	oleate (18:1n9)	Lipid	Long Chain Fatty Acid	1359	GC/MS	442	1984.4	339.2	112-80-1	445639	393217	C00712	HMDB00207	91037168	23518304	106411168	231694976	100825048	89869200	23605696	78913432	69535416	79356000	105760240	76860688	73048056	59316480	32141368	38116552	54938628	54060628	12970279	54966220	15397977	54139080	131078552	55993520	79243272	193209344	81662240	91582464	142055200	108342360	33249316	29572118	20474858	39429136	65740584	105092128
1339	oleic ethanolamide	Lipid	Endocannabinoid	38102	LC/MS Neg	1137	6900	324.291	11-58-0;111-58-0	5283454	4446574		HMDB02088	10121919	22993858	4926479	562871	12296933	17850560	15728634	32024208	24996586	28142232	15117346	26137970	35197496	47009484	18157596	13033042	11424617	25406682	10178677	9027830	5941575	17713592	20378792	17366062	35602632	7396135	37279832	19229784	16311759	16637438	7342193	16117251	16185677	21127632	29906110	3396675
1551	oleoyl-linoleoyl-glycerol	Lipid	Monoacylglycerol	48424	LC/MS Polar	100006252	690	663.521						1085805	1450927	1203846	3041440	1525664	1402429	573346	2156620	3705483	2200322	1859677	1911144	1427525	897561	1396937	1719363	1562005	722351	501450	2427734	676852	2016833	1205614	1018166	1374833	1335682	1101684	1950967	1168605	1304157	443165	824563	977055	1653156	1589784	1319404
1505	oleoyl-linoleoyl-glycerophosphocholine (1)*	Lipid	Lysolipid	48270	LC/MS Polar	100006165	777	828.576						6491218	6943761	6581491	4741315	5103711	5059498	6389956	9219584	5421790	8642325	9376677	9427579	7214445	7138053	9258353	8753084	7018845	6213984	4494492	4847367	7391738	7016085	5860333	8226451	7000357	10587787	7809125	5764890	6054709	6379391	8088821	7364580	6513763	4681330	6486583	6286682
1506	oleoyl-linoleoyl-glycerophosphocholine (2)*	Lipid	Lysolipid	48390	LC/MS Polar	100006166	860	828.576						1056994	1411273		1503475	1330381	2043625	2127144		1435228				1348509	2410432		1147219	1269055	1885873		775690	887363	1457374	1485760		2576168		1827734	1876703	2406404	2226409	2414789		1164667		1152112	929297
1492	oleoyl-linoleoyl-glycerophosphoinositol (1)*	Lipid	Lysolipid	48303	LC/MS Polar	100006140	902	859.534						154336	417472	165754		126030	343047	679888	427781	314552	200866	276000	330987	600832	789141	337017	492121	437816	529260	309874	256620	437302	442979	298101	545274	872800	347348	248235	380902	272350	284837	624359	344272	555755	201636	273503	187513
380	ophthalmate	Amino Acid	Glutathione Metabolism	34592	LC/MS Pos	100001311	1462	290.135	495-27-2	7018721	7993181		HMDB05765	3879102	2673408	4134794	6515469	7798808	5932606	5170824	2056366	1214258	2513281	2683570	2963395	3152361	2278704	2745618	2325551	3680495	2772437	5293026	3905986	2483713	3312054	4882567	1706255	4333263	5134818	5949482	2462673	4885525	3013050	572250	1481030	1876160	2675079	1698108	4631010
321	ornithine	Amino Acid	Urea cycle; Arginine and Proline Metabolism	1493	LC/MS Pos	444	614	133.097	3184-13-2	6262	6026	C00077	HMDB03374	792162752	437611232	671603584	676403840	838666432	567815424	566449920	389514496	408508992	305746272	305226336	323527424	347325568	257522240	510873312	571784768	539128448	535070208	58030788	479156096	583060096	524634592	503528416	455759232	368972384	519758496	652626752	549240832	681247104	595555840	226383808	182137616	188925040	229483040	575721600	448765920
2422	orotate	Nucleotide	Pyrimidine Metabolism, Orotate containing	1505	LC/MS Polar	445	1638.1	155.01	50887-69-9	967	942	C00295	HMDB00226	4217164	5312630	3482591	2969905	3318495	2367638	3486409	5287177	6056041	9109307	4388693	4054033	3964968	8482473	4667446	6182063	5872824	9491932	15807920	3865365	7307246	4891273	2452064	4821978	3575560	3053275	4705632	4327077	4403726	4275835	2579436	4302271	5809741	3101544	4658116	3978057
2424	orotidine	Nucleotide	Pyrimidine Metabolism, Orotate containing	35172	LC/MS Polar	100001416	2250	287.052	314-50-1	92751	83729	C01103	HMDB00788	311227	532076	261871	341078	404095	420409	335883	371553	278827	559375	344042	479357	513763	542518	336172	284421	349982	548329	7949113	172184	569716	354685	417715	280979	522102	353844	775187	322855	346668	337616	384618	360466	271145	332853	351926	360826
2522	oxalate (ethanedioate)	Cofactors and Vitamins	Ascorbate and Aldarate Metabolism	20694	LC/MS Polar	100000841	3803	88.988	144-62-7	971	946	C00209	HMDB02329	6027260	7386018	8171819	11184415	9189763	11651947	7834730	4480323	3094437	5276446	4780155	7755739	5167818	7114947	4531225	5160426	4601540	6453719	15793578	2512597	4986332	4874813	5921912	4748203	5478101	5254316	8397962	3872317	7076574	3755661	8009570	8045988	7789481	8062276	3516917	6902900
955	oxaloacetate	Energy	TCA Cycle	47173	LC/MS Neg	447	575	130.999	328-42-7	970	945	C00036	HMDB00223	56986288	110468688	37388672	37001108	52499552	62667340	34585280	44795596	93830024	80212440	24258814	109057904	76058888	177089360	76674696	45817664	50885412	89661328	8517061	20005004	36323428	59900816	92244312	53177536	52431680	27770846	69068552	66110012	60849340	56814076	108834864	77307376	118167248	53304548	101018952	93181040
126	p-cresol sulfate	Amino Acid	Phenylalanine and Tyrosine Metabolism	36103	LC/MS Neg	100001315	2890	187.007	3233-57-7	4615423	3806480	C01468	HMDB11635	7665977	2681943	1351547	422647	5269885	941399	489395	3637213	1390688	812955	3362368	2589705	4190320	1070427	718767	608368	517417	4757688	423125	39790	2715988	4088635			4090729	95128	1935792	18813		2558878	2730480	6411029	711982	765637	2326648	1647060
183	p-cresol-glucuronide*	Amino Acid	Phenylalanine and Tyrosine Metabolism	48841	LC/MS Neg	100006191	2420	283.082	17680-99-8	154035	135751		HMDB11686	684917	328323	124182	28829	475597	321633	227672	773939	922957	211590	418353	2515145	2208150	583523	163280	268916	159631	1436969	31845		254829	403551			759839		296335			338839	1511621	1140361	410559	276675	267987	144896
981	palmitate (16:0)	Lipid	Long Chain Fatty Acid	1336	LC/MS Neg	424	5618	255.233	57-10-3	985	960	C00249	HMDB00220	14444344320	12252018688	14093323264	6601523200	16185113600	16110261248	14349931520	15635682304	15982870528	15761651712	15294058496	17085015040	16263981056	16494957568	13921831936	12405036032	13146136576	16832826368	7041540096	14934122496	10826691584	14265723904	16549504000	13672031232	18054649856	15442438144	16556296192	15593826304	17276078080	15724865536	9245551616	11389029376	12579396608	16336629760	14878026752	11340507136
982	palmitoleate (16:1n7)	Lipid	Long Chain Fatty Acid	33447	LC/MS Neg	452	5475	253.217	373-49-9	445638	393216	C08362	HMDB03229	8784471040	4526511104	6994227712	3339767296	11028281344	12804827136	6082458624	12098553856	8213686272	11707466752	12091338752	15270392832	15749812224	13360138240	6205864448	5103336960	6580451328	12598671360	1514154752	8007260160	2527526912	8349450240	14755204096	7116692992	18546137088	13989324800	12673673216	12099264512	14579354624	12116877312	3765681408	4267992320	4730658304	10302874624	9198192640	6300004864
1342	palmitoyl ethanolamide	Lipid	Endocannabinoid	38165	LC/MS Neg	1489	6760	298.275	544-31-0	4671	4509	C16512	HMDB02100	22147520	21921444	11694028	1143081	19574048	25831128	21641556	28886160	29614286	36250016	19726106	21785400	39384852	47410844	18032488	15121337	15710733	21840892	5063599	13538941	8095185	16119462	34746468	20796542	49737416	11275880	51801016	29557652	26914310	22011480	11116161	14830426	17651342	23018740	35004760	6706854
1563	palmitoyl sphingomyelin	Lipid	Sphingolipid Metabolism	37506	LC/MS Polar	100002107	870	747.566	6254-89-3	9939941	8115562			2797426	2482773	3069522	3701227	3834355	1593405	1480538	3730332	2614068	4304553	4004539	1849108	1616682	1918114	2091464	1602629	1850764	1836576	2913291	3248827	2929808	1791520	1401522	800175	2074302	1950426	3433081	2393495	2987406	3760164	1200586	1337551	1136933	1813689	3192403	3357574
1495	palmitoyl-arachidonoyl-glycerophosphocholine (1)*	Lipid	Lysolipid	48383	LC/MS Polar	100006132	870	826.56						1671688	2269668		2671590	2979664	3821518	3573717		1814598				1396994	1777364		3293524		2273129		2221909			2467411		2174042		705594	3003482	2914873	2537179	3933817		3240916		1148100	1602862
1496	palmitoyl-arachidonoyl-glycerophosphocholine (2)*	Lipid	Lysolipid	48392	LC/MS Polar	100006157	790	826.56						13093549	10340180	14190209	10826114	13285458	11162297	15241878	11052808	14596319	16775623	12066901	14597299	9163900	9261146	19854954	18661946	18713888	12928895	9748506	12377676	19095466	12110986	9213541	12615997	7444794	13246662	9579719	9801403	9187012	9183864	17591604	10009999	20272714	9039360	16105211	10847723
1497	palmitoyl-linoleoyl-glycerophosphocholine (1)*	Lipid	Lysolipid	48385	LC/MS Polar	100006133	870	802.56						1572477	3144221	1885854	2871411	4399890	3548766	8546267	1914821	2276010	1802759	1844952	2201339	2908065	6476024	2234066	3550398	2879794	6811185	1240605	2064712	3551464	5008425	4186157	1862044	3798921	2011197	4348310	4157708	3524778	5619740	5479483	2240055	4923242	2462103	3887013	2023059
1498	palmitoyl-linoleoyl-glycerophosphocholine (2)*	Lipid	Lysolipid	48269	LC/MS Polar	100006134	783	802.56						7957146	11456087	10337363	5176411	7651847	8006000	13322263	10317637	9872573	10190489	10133159	12789072	11341879	11226833	17557210	17928472	12833972	9637545	8010417	8117490	11500787	15099758	9545194	13551131	8425566	12391905	8866463	9559904	8219645	7957608	12398242	14922657	17649862	15809843	11902091	8282306
1499	palmitoyl-linoleoyl-glycerophosphoinositol (1)*	Lipid	Lysolipid	48304	LC/MS Polar	100006138	910	833.518						54566	315051	82141			166978	626252			65404		143512	139450	267400	182655	314806	179835	208794	288648	90528	183412	260123	85351	274876	251846	95238		149815		59737	235048	212879	516299		84341
1500	palmitoyl-oleoyl-glycerophosphocholine (1)*	Lipid	Lysolipid	48267	LC/MS Polar	100006142	853	804.576						2152839	3095866	2551112	3366678	5810231	3569636	5542826	3617042	2683053	2475233	2925151	3304661	3596836	9788799	1668712	2471420	2333242	10191600	2347215	1539598	5799992	4969189	8411292	3425277	8484763	3073290	6518602	7918489	7882164	9286121	5567653	2463198	2511380	2097871	5360414	2193057
1507	palmitoyl-oleoyl-glycerophosphoglycerol (2)*	Lipid	Lysolipid	48391	LC/MS Polar	100006159	745	747.519							2653			953920	1142949	1039846	453119	365724	336994	959101		586641	1735684		526733		2280012	2244727	374436	1364908	1017847	1096197	1365499	835446	916793	1110343	783460	989862	792065	1185623	581906	937882	3450	1033595	1074413
1508	palmitoyl-palmitoyl-glycerophosphocholine (1)*	Lipid	Lysolipid	48276	LC/MS Polar	100006160	854	778.56						232353	307382	424501	393537	721585	577727	497184	332878	265249	286035	356214	286659	234102	268673	183737	337961	347763	560726	2051946	389633	1145883	325302	398981	277744	204499	178901	574733	392471	344556	483576	640291	389633	333765	440358	832267	682934
1509	palmitoyl-palmitoyl-glycerophosphocholine (2)*	Lipid	Lysolipid	48389	LC/MS Polar	100006161	790	778.56						658472	834807	1311406	492834	803259	710597	735547	785070	794635	933089	1043083	852014	540344	534679	496223	1030827	942596	692468	9247413	882807	1397476	749942	461193	934891	358501	563913	733938	634168	485901	558685	836067	1368842	751326	1386164	1170943	825154
2510	pantothenate	Cofactors and Vitamins	Pantothenate and CoA Metabolism	1508	LC/MS Neg	1024	1498.7	218.103	137-08-6	6613	6361	C00864	HMDB00210	306564032	249500640	226491824	271619392	402791008	331466816	314045024	172843504	169637712	165202112	166421648	201887136	170886960	214888608	185102432	186900352	248446592	231613840	46497092	162790304	212795600	181009376	272953760	174703776	204780368	199248096	203976672	155267600	209811808	203654048	201215472	72844664	204427392	109071288	318623904	256733136
971	pelargonate (9:0)	Lipid	Medium Chain Fatty Acid	12035	LC/MS Neg	437	4798	157.123	112-05-0	8158	4574394	C01601	HMDB00847	12633481	16008111	12359812	10637864	14555291	14451237	15102080	21309602	16248768	18602834	21503156	15057495	18262114	20403292	15136302	13079279	14097070	16487844	16948360	13890459	16292483	15258220	20263074	16446122	21416710	14387390	17236992	16893162	20229288	17592326	12839579	17990136	13822650	37374176	19550992	11425387
980	pentadecanoate (15:0)	Lipid	Long Chain Fatty Acid	1361	GC/MS	980	1853.5	299.2	1002-84-2;10002-84-2	13849	13249	C16537	HMDB00826	725225	406980	632890	805939	614654	484367	544184	2128539	1162041	1329645	2371670	1944825	2819382	2162891	390240	414928	522764	434973	283605	405953	188311	853819	3166124	1307743	2694282	4534436	2455859	1782473	3738600	2745839	337301	274603	418838	447455	491483	556187
124	phenol sulfate	Amino Acid	Phenylalanine and Tyrosine Metabolism	32553	LC/MS Neg	100001510	2156	172.991	937-34-8	74426	67018	C02180	HMDB60015	5780603	5364118	1505951	56829	899270	1520318	1885250	3552396	1388234	2873754	1414554	3100729	8664459	2101733	3834145	3973809	3031727	115087	3347797	519278	145087	1051858	2405916	2232795	3669383	4385713	210785	1359543	131978	525031	1127829	3386691	1868462	290412	332242	251094
107	phenylacetylglycine	Amino Acid	Phenylalanine and Tyrosine Metabolism	33945	LC/MS Neg	100001275	2375	192.067	500-98-1	68144	61452	C05598	HMDB00821	7629463	5770236	2009063	796517	5967127	2136910	2148755	5433079	3306200	1861694	2410117	6790000	8177018	2371122	1474716	2525303	2270809	1822866	612701	1272323	2116834	2921797	2763531	2096759	3231078	3437598	1858083	3171815	1949685	2070686	1799374	6976478	2193671		1467201	1253397
96	phenylalanine	Amino Acid	Phenylalanine and Tyrosine Metabolism	64	LC/MS Pos	460	2050	166.086	63-91-2	6140	5910	C00079	HMDB00159	11262855168	8038925824	11214326784	8490883584	11948025856	10539476992	8964067328	6570065408	5686794240	6964055552	7285232640	7904773120	7932332032	7260199424	7685136896	8529742848	8374899200	7430615552	7497023488	6108737024	6849249280	8719143936	9489272832	7489683456	8282867712	10636179456	9140325376	7478874112	10244097024	8315181056	7481539072	6083237888	8221592576	6922810368	8821716992	8316733440
599	phenylalanylalanine	Peptide	Dipeptide	41374	LC/MS Pos	100003589	2120	237.123	3918-87-4	6993123;5488196	4589716			872513		1416727	950556	1566797	1370690	695328	37889		136596	225864	173462	132957	90610	72937	35275	122176	301062	318096	89539	29050	280443	265087		171260	533865	195810	62284	361211	566725		36048	86305	774632	261180	335609
603	phenylalanylglycine	Peptide	Dipeptide	41370	LC/MS Pos	100003588	2155	223.108	721-90-4	98207	88678			4180446	936515	6125232	3853581	6323205	7781422	2622740	491857	227991	706040	1001766	1000765	886039	815909	652741	617455	858202	1071189	2182495	798222	269974	1526645	1675815	355673	1162308	2706445	1405526	693410	1924842	1723990	139152	413642	599206	2061405	864542	1195998
3407	phenylcarnitine*	Xenobiotics	Chemical	43265	LC/MS Pos	100004555	2629.9	266.139	105450-08-6												1069994	2097047	1753018	1181510	1271318	706388	756580					461889				760887	993134	717021	567171	1986171	939696	1791911	1597063
101	phenyllactate (PLA)	Amino Acid	Phenylalanine and Tyrosine Metabolism	22130	LC/MS Neg	100000774	2208	165.056	828-01-3	3848	3715	C05607	HMDB00779	20951	24997			51195	91216	98522	8485		18030	25503	62121	15259	151197	171011	130320	65581	285141	91109		82758	34007	100866	88103	180730	89284	50263	7495	15146	19406	153961	191582	365527	198690	12528	19329
161	phenylpropionylglycine	Amino Acid	Phenylalanine and Tyrosine Metabolism	35434	LC/MS Neg	100001591	2945.3	206.082	56613-60-6	152323	134261		HMDB00860	212488	85854	61652	11545		295026	139828			19494		21444	16063		136214	529334	314680														291539	419877	151378	102927	69021
100	phenylpyruvate	Amino Acid	Phenylalanine and Tyrosine Metabolism	566	LC/MS Neg	241	2517.6	163.04	156-06-9	997	972	C00166	HMDB00205	2867663	1901760	1730626	1402754	2128232	2476967	1031472	1189583	1208292	1786408	1337545	2368546	1676442	2568028	1624741	1137319	1570407	2061728	1435371	1287048	1278055	1906328	3160802	1068663	1715780	2161661	1959414	1582769	2262196	2308533	2040601	1230562	2941193	2044082	1820337	2122481
966	phosphate	Energy	Oxidative Phosphorylation	42109	LC/MS Neg	461	608	96.9696	7664-38-2	1061	1032	C00009	HMDB01429	924937856	948043008	795061632	796215872	954057920	851866560	881830208	809140928	817797888	851776768	779162048	837994560	833105856	880798272	916521664	946063296	900557312	895220736	738728256	812121536	861555712	865414656	809392256	760053696	804970048	789399360	898166848	832187584	812136192	850342656	865986624	858463040	894457664	822246400	961574528	885434304
777	phosphoenolpyruvate (PEP)	Carbohydrate	Glycolysis, Gluconeogenesis, and Pyruvate Metabolism	597	LC/MS Neg	463	587.3	166.975	10526-80-4	1005	980	C00074	HMDB00263	648375	584702	314806	303307	539976	435009	484725	105743	355268	833548	1318380	360988	287783	491702	215189	262840	247998	123702	6446972	302346	176849	526989	287719	186841	670864	1497092	212471	273685	1121031	825070	69361	1245762	688219	2960873	709848	91335
1388	phosphoethanolamine	Lipid	Phospholipid Metabolism	1600	LC/MS Neg	1026	638	140.012	1071-23-4	1015	990	C00346	HMDB00224	15955018	20778766	16894446	20214772	17972792	13278975	17646054	17248124	13411762	21071720	31279920	14895454	14857355	15914979	14099317	14957235	12937159	9084220	126195552	15860795	24312896	17688730	16921408	16623029	15788616	14316558	24995898	16389804	24296022	18629802	10493243	11558644	17308070	14849267	25507206	14869832
2512	phosphopantetheine	Cofactors and Vitamins	Pantothenate and CoA Metabolism	15504	LC/MS Neg	100000328	1596.9	357.089	NA	987	103123	C01134	HMDB01416	109438	89162	183461	437299	266937	274418	237243	101079	90136	101688	179536	161744	169878	176611	103514	130432	68201	128066		112798	20916	146182	139278	156080	175882	139698	81463	182298	140118	177812	259315	47301	202028	40110	63953	67536
88	pipecolate	Amino Acid	Lysine Metabolism	1444	LC/MS Pos	1025	1120	130.086	4043-87-2	849	826	C00408	HMDB00070	36765744	29146662	21759078	30021612	19170994	39231676	36262544	9933839	9168246	11057829	15382346	22353348	20329794	25342744	50075356	42940272	93904848	31746880	58967864	14822693	15636930	15954423	29837728	26693334	21196346	26040492	12191290	9903666	11050934	10877084	26839776	31103394	31570724	32555360	39041876	23363512
342	pro-hydroxy-pro	Amino Acid	Urea cycle; Arginine and Proline Metabolism	35127	LC/MS Pos	100001167	950	229.118	18684-24-7	11673055	9847785		HMDB06695	4422085	5549287	2716038	1547028	2858622	3042529	3954158	4124042	6120885	5794948	4945995	4966525	4286691	7217900	4894009	4762435	3292403	6289999	1874723	4290245	5734647	4000739	4013670	4632935	3608909	1696304	4738746	3419921	2029531	4426221	5173374	5739925	6312849	4466412	5349467	4459936
322	proline	Amino Acid	Urea cycle; Arginine and Proline Metabolism	1898	LC/MS Pos	480	805	116.071	147-85-3	145742	128566	C00148	HMDB00162	3957740800	2697893632	3991179520	4357658624	5063905792	3374165248	3080097536	2709046528	2379354624	2681735168	2545391360	2603617280	2578012160	2615070720	2700778240	2605278976	3278072832	2564631040	3871764736	2229827840	1609130880	3100646400	3281139712	2310924800	3222213632	4010767360	3534376192	2667698176	3777078528	2967969792	1724987392	1867328128	2010208640	2313799680	2131907840	3291097856
620	prolylglycine	Peptide	Dipeptide	40703	LC/MS Pos	100003674	875	173.092	2578-57-6	7408076;6426709	4932143			4273202	2043526	6298647	4146075	8568340	7792077	2819355	1436798	558012	1128473	1566599	2201442	2000600	2592028	1717187	1328643	2020659	2383075	37508732	1179402	1233500	4322658	4411452	1366745	3648409	5927524	2998960	1507395	3251275	2667684	1668332	785442	1770886	2681083	1530251	2666988
1179	propionylcarnitine	Lipid	Fatty Acid Metabolism (also BCAA Metabolism)	32452	LC/MS Pos	100001162	1590	218.139	17298-37-2	107738	96904	C03017	HMDB00824	2775485	10084270	4260047	2065895	10151823	3967809	4639635	11645517	13134991	11693783	6467514	8316979	6981599	16472154	6450980	16085797	7216440	18502820	58199192	6180742	22430682	13955984	5118930	13672671	6905814	3447720	12282323	17139558	8714140	15571041	10025991	11006679	19968634	11083122	11496188	5486288
1180	propionylglycine	Lipid	Fatty Acid Metabolism (also BCAA Metabolism)	31932	LC/MS Pos	100001150	1551	132.066	21709-90-0	98681	89122		HMDB00783	135110	411030	205655	140474	174006	429952	539798	372625			393047	392896	405852	379293	557350	811669	542067	505069		290597	240197	355269	670950	773188	608835	629691	389921		332463	369760	341033	608824	742537	1071036	531178	298262
1277	prostaglandin E2	Lipid	Eicosanoid	7746	LC/MS Neg	487	4573	351.218	363-24-6	5280360	4444059	C00584	HMDB01220	1636120	3210148	1135562	1105449	1540854	3118609	6225677	2628044	3504630	2636903	2405997	1932771	2228859	2156899	5144878	6277232	3958868	3331640	2954807	4851422	4245908	5174506	3265906	2962409	3025744	1434507	3524626	2709949	2135752	2949810	2100204	17857852	4927970	28719650	2698082	2043754
1288	prostaglandin F2alpha	Lipid	Eicosanoid	19398	LC/MS Neg	100000574	4658	353.233	551-11-1	5280363	4444062	C00639	HMDB01139	721728	2701032	613094	882558	1463691	1319661	2564061	1507038	2229206	2312711	1197876	1618878	1328715	1462239	3207428	3925081	3367721	1635934	2423291	3323823	3491529	1978582	1970473	2189847	1377225	1093222	2493686	1523431	1241877	1858291	1038350	5480196	3386964	5938724	2365741	1063375
2436	pseudouridine	Nucleotide	Pyrimidine Metabolism, Uracil containing	33442	LC/MS Pos	821	1173	245.077	1445-07-4	15047	21403010	C02067	HMDB00767	9434916	10525602	7077909	7831332	9997226	6743671	8995532	6363803	7795185	7307363	7687076	7262739	8129421	9956896	7988891	8999797	9698253	7181379	9006791	6631966	8241505	7739694	7279650	7537409	6754038	7417945	8484086	6443713	9029933	6874565	8047035	7309692	10062696	6975226	9252539	8431985
357	putrescine	Amino Acid	Polyamine Metabolism	1408	LC/MS Pos	49	564	89.1073	110-60-1	1045	13837702	C00134	HMDB01414	3003179	6142606	2025391	8485449	4365578	3349013	2001531	3208550	2997125	5407409	7131351	4434460	2348407	1686406	1450378	1904540	1873656	2371002	18990654	3133652	2402152	5459419	2581679	1744374	5655253	2542837	6108057	4792212	3831470	3735013	4613364	3475274	1456216	6393297	3124581	3653267
2584	pyridoxal	Cofactors and Vitamins	Vitamin B6 Metabolism	1651	LC/MS Pos	491	1203	168.066	65-22-5	1050	1021	C00250	HMDB01545	24022050	3538110	17559610	15880304	16392329	15064604	10421725	999181	1070728	946012	684830	603794	421400	700519	2161896	1536326	509258	2973486	9043348	1337668	1195891	10361499	2240051	1535243	1435451	211804	3278959	657849	839823	885484	2318616	7634421	820654	5412526	3378664	1501021
2585	pyridoxate	Cofactors and Vitamins	Vitamin B6 Metabolism	31555	LC/MS Neg	100001121	2185	182.046	82-82-6	6723	6467	C00847	HMDB00017	92523088	201357296	71400856	66252372	90280168	83450096	112574840	178598848	165613328	169783392	166065472	156293920	147067600	142525280	143549680	135539840	163474432	102869720	287960	156243968	191111344	148065120	160084384	120758016	127857752	132401280	186765920	145318272	159970336	142861616	135631456	80798576	167347376	109102536	171401984	170342288
47	pyroglutamine*	Amino Acid	Glutamate Metabolism	46225	LC/MS Pos	100001540	750	129.066	2353-44-8	134508	118562			6730601	6364257	5347453	8420453	2908507	7480422	9305641	3288316	3164226	3197036	3490288	5892685	4937759	6631887	10609057	13073666	8737640	5174134	694286	4180359	2761715	4088178	6232064	4286830	4559856	7261399	2473573	4062631	3244544	4278226	6533667	7586993	7890692	7789016	7317401	5890366
778	pyruvate	Carbohydrate	Glycolysis, Gluconeogenesis, and Pyruvate Metabolism	42582	LC/MS Neg	823	732.4	87.0088	127-17-3	1060	96901	C00022	HMDB00243	31264690	41617836	30648046	26731006	30808440	48332884	24885872	35870400	44018184	47523672	21384936	53553036	39308388	60700412	31029672	31450504	33058566	40672340	10230814	29626628	31685522	27651122	58524208	26209004	32022726	25659742	35228492	29173100	28059998	34082964	104513784	54528496	39145220	28569334	27041528	36929292
798	ribitol	Carbohydrate	Pentose Metabolism	15772	LC/MS Polar	100000406	1789.6	151.061	488-81-3	6912	10254628	C00474	HMDB00508	19050264	24459232	17777040	26607532	17703630	11703618	15208889	22913000	18665876	17768844	12753037	18058238	12801660	11366808	18253630	16741618	22153662	26309026	244793	21255978	9051154	7631981	18111518	7378294	8773932	10640983	11023779	5555866	5958547	10408185	10875189	5768986	6278645	6417792	8493191	9381877
2507	riboflavin (Vitamin B2)	Cofactors and Vitamins	Riboflavin Metabolism	1827	LC/MS Pos	500	3098.3	377.146	83-88-5	493570	431981	C00255	HMDB00244	29136624	25100742	25586550	21379584	29427702	23115202	34306800	15952955	17403004	15161167	26591088	16626238	21956372	22780246	23958646	27271986	23859902	16546961	3808108	18360160	26358138	27200702	27608386	23361416	27857146	31130714	19964370	23258758	29197732	29278938	18809496	17811048	33096218	37775724	27464824	19249050
797	ribose	Carbohydrate	Pentose Metabolism	1471	LC/MS Polar	914	1508.2	195.051	50-69-1	5779	4470639	C00121	HMDB00283	57716188	36737492	44310172	37942220	44536056	63470972	64322436	59010848	33825496	50649912	37145516	47002636	60716580	50713492	67457424	65095252	62996056	64650968	5757839	32351806	52320140	65019736	55678692	44016212	53490000	47839304	49184824	32615006	49260976	51848860	66634804	74902368	71093536	64990180	24119578	43222472
787	ribose 5-phosphate	Carbohydrate	Pentose Phosphate Pathway	561	GC/MS	19	1928.4	315.1	18265-46-8;108321-05-7		394672	C00117	HMDB01548	120943		87953	80529	74717	60380					49225		91959				54643	38107	199352	21842		85218	109560	26215	83358	117248			105981				34072			89420
795	ribulose	Carbohydrate	Pentose Metabolism	35855	GC/MS	100000147	1662	306.1	488-84-6	151261	71354	C00309	HMDB00621	1589055	1008941	867412	1073078	1579566	1465971	1784362	1026128	764585	1118426	886743	1315947	1375974	1278456	1375227	1439373	1391576	1722980	666997	783939	1513261	1971741	1343739	1149830	1056014	1217571	1297910	710339	1145916	1054882	1985488	1704183	1667286	1591745	610773	1110692
792	ribulose/xylulose 5-phosphate	Carbohydrate	Pentose Phosphate Pathway	37288	GC/MS	100002179	1935	357.2				C00199		101078		73558	113688		58902			16994		83823						38187		500381		22005	118385	117782			129623			144810	61287			11521
3365	S-(3-hydroxypropyl)mercapturic acid (HPMA)	Xenobiotics	Chemical	44552	LC/MS Neg	100004568	1576	220.065	23127-40-4	3371179	2616726			36208	22792			27206	116109	767314	91421	7709	18322	11020	114413	389513	345066	278389	183507	147051	212793		73267	70237		118108	95932	140524	187032	67127	25239	11153	71106	196425	285425	683959	259794		46698
293	S-adenosylhomocysteine (SAH)	Amino Acid	Methionine, Cysteine, SAM and Taurine Metabolism	42382	LC/MS Neg	197	1832.4	383.114	979-92-0	439155	16788012	C00021	HMDB00939	1449786	1965654	1611752	1753901	2312375	1527118	932626	1502866	1380631	1350119	2161404	1533971	1337532	1864835	1471443	1618073	1524523	1335217	66840	927834	1553635	1105245	1204426	789905	1906174	1924395	1838882	2247064	2188857	1411421	1173875	927793	910984	811642	2182421	1723758
292	S-adenosylmethionine (SAM)	Amino Acid	Methionine, Cysteine, SAM and Taurine Metabolism	15915	LC/MS Pos	1263	670	399.145	24346-00-7;86867-01-8;86867-0108	34755		C00019	HMDB01185	452563		393742	561837	401621	470652		422561	233874	364391	75427							872841		78835	593449	1242696	512717		342560		743312	361259	619054	614638	461633	199176		62591	932660	608423
305	S-methylcysteine	Amino Acid	Methionine, Cysteine, SAM and Taurine Metabolism	39592	LC/MS Pos	100002749	848	119.016	1187-84-4	24417	22826		HMDB02108	2830222	2087076	1422542	3229504	3758248	2448117	2628787	2125207	2512208	1648261	1973507	1623724	2106309	1950097	1832637	2419232	2326457	1420883	920663	1974206	1710651	3763330	2074302	1833927	2214404	2312328	2737697	1797471	2246965	2133057	2379142	2295193	1857832	1451206	2528125	2460167
375	S-methylglutathione	Amino Acid	Glutathione Metabolism	33944	LC/MS Pos	100001259	1600	322.107	2922-56-7	3605667	2841309	C11347		10730135	10056662	9191803	10213092	14882110	14543219	8961575	16188186	9893782	13436519	5698473	11751987	18070802	10779389	6531498	8361476	9104185	8346574	625797	9760492	7763336	28662240	13971904	13919141	22375044	12150001	16011513	7066650	12935466	11316715	15291531	12749246	6154621	9132570	3362266	10329259
288	S-methylmethionine	Amino Acid	Methionine, Cysteine, SAM and Taurine Metabolism	38127	LC/MS Pos	100002183	610.1	164.074	3493-12-07	458	8351775	C05319			1491243			6854250	994660	6099192	58039988	56974084	160725152	3562604	12143796	49594016		254117072	47616848	24168060	78625032	21277834	265679312	343478	96963	25897064	130688504	89542400	243477264	129610712	147571472	76960048	117936648	89687	813222	307620		91343	7391303
76	saccharopine	Amino Acid	Lysine Metabolism	1495	LC/MS Polar	392	3991.9	275.125	997-68-2	160556	141086	C00449	HMDB00279	263875	129360	150855	344275	568353	151522	162591	104199	97034	122779		87049	99668	520832	45798	153342	95558	624941			527874	529182	160482	201321	117919	62151	401291	168832	117264	261189	300497	152600	221684	160914	261428	439286
3231	salicylate	Xenobiotics	Drug	1515	LC/MS Neg	501	2195	137.024	69-72-7	338	331	C00805	HMDB01895	177756	192252	250047	129399	209456	208170	343658	244460	209808	265527	380516	226674	274133	320905	268074	342893	265547	249437	63657	212773	287040	299095	378199	271962	345691	400422	259014	212763	248451	263000	175114	540796	309831	414917	319407	205999
790	sedoheptulose-7-phosphate	Carbohydrate	Pentose Phosphate Pathway	35649	LC/MS Neg	100001628	599.6	289.033	2646-35-7	616	596	C05382	HMDB01068	2341636		10316518	10300765	2440946	1861051				69713		221618					547901	228518	23990612			378743	3126504		115301	6599276	96755		3073400	573755						7781190
9	serine	Amino Acid	Glycine, Serine and Threonine Metabolism	1648	LC/MS Pos	503	676.7	106.05	56-45-1	5951	5736	C00065	HMDB00187	189789760	173651744	188844128	192408688	206586496	202453008	192290384	154302928	170306336	143544400	164356864	162470240	171202128	177824624	173685952	162200000	169989088	174572736	180000560	144876368	181658656	193606752	209803920	200167824	184629168	182733600	196721872	194408384	202894048	202891456	162433856	136275968	165851536	147499712	192951648	155802720
869	sorbitol	Carbohydrate	Fructose, Mannose and Galactose Metabolism	15053	GC/MS	506	1843	319.1	6706-59-8	5780	96680	C00794	HMDB00247	2083967	1368725	1416547	2511483	2544842	2306382	1882578	1845980	1594154	867348	625533	1317269	481790	614878	793295	1180973	1379091	1736230	139648	808600	691337	337148	1695056	420699	601828	745912	926614	614145	974595	834638	491934	477757	825348	495462	456059	359603
359	spermidine	Amino Acid	Polyamine Metabolism	485	LC/MS Pos	50	533.5	146.165	124-20-9	1102	1071	C00315	HMDB01257	87498864	44827952	65187772	127712440	109342528	65406968	52525208	30446212	34150616	48481200	36563928	45304800	30491848	33976456	27690368	31220556	35820956	48318424	301398304	54103604	35512172	52057128	47143324	20904704	41508924	54536744	48264748	29596794	61399648	43399236	34460364	40389052	27285026	41973692	49025488	52328852
358	spermine	Amino Acid	Polyamine Metabolism	603	LC/MS Pos	507	500.4	203.223	71-44-3	1103	1072	C00750	HMDB01256	415607	120994	381256	879687	918758	400156		85017		228807	217171	126135	129272	91326	291266		136350	178292	28437146	312889	18161	7366	292968		408357	726284	102164	66660	504333	501515	44045	289840	82209	53122	274561	256911
1560	sphinganine	Lipid	Sphingolipid Metabolism	17769	LC/MS Pos	313	5178.3	302.305	3102-56-5	3126	3014	C00836	HMDB00269	43511	1293408	95649	271045	401999	247209	740755	92126	638699		143702	98525		361399	62909	463600	237066	132016		79110	1323674	648968	121730	4928248	303557	242284	225304	354469	111349	302782	603486	2041937	121809	1276619	374294	305594
1569	sphingosine	Lipid	Sphingolipid Metabolism	17747	LC/MS Pos	297	5179.9	300.29	123-78-4	5353955	4510275	C00319	HMDB00252	2345981	5612706	1565911	1387966	1816288	1675409	4299696	1423754	5305831	1106018	1128566	993907	1281486	2055701	1278199	4484200	1839452	1284228	758376	772740	10183066	2857846	1214455	15377722	1731554	1934501	1504759	1562290	1401246	2181381	7333809	17560308	2413997	6935286	1592601	2388301
1597	squalene	Lipid	Sterol	1518	GC/MS	508	2205	69	111-02-4	638072	553635	C00751	HMDB00256	377293	452067	672098	112516	214921	431278	484565	566823	578670	255708	644800	452817	570268	667472	552650	774807	718626	350167	203614	436000	295271	388453	607624	662891	493260	833417	328733	654783	642933	620205	709104	842611	514604	375992	266099	204468
2960	stachydrine	Xenobiotics	Food Component/Plant	34384	LC/MS Pos	100001296	838.7	144.102	4136-37-2	115244	103115	C10172	HMDB04827	1325590	4906037	1625534	4005814	510864	1223393	2495079	2579197	2976161	16358886	3727966	2020171	1428263	9159060	25103394	230409296	135653936	1642883	36061332	1685597	2654648	1322177	40647972	4650809	14925586	11467837	1740585	6498855	7185673	3476476	1027673	1725769	4902558	6474725	282119	76236
986	stearate (18:0)	Lipid	Long Chain Fatty Acid	1358	LC/MS Neg	439	5872	283.264	57-11-4	5281	5091	C01530	HMDB00827	12566805504	9290228736	10204627968	2687954176	13484336128	11923296256	10023482368	9272767488	10538677248	10770967552	10509531136	10255892480	9620304896	11294945280	11429101568	8798764032	10923405312	11724958720	4284058112	14725758976	7598779392	9757716480	10927601664	7702932992	9035796480	7421799424	13749576704	8947731456	11192434688	9613938688	6107693568	6883964416	9925045248	9890138112	11252304896	7604483072
1013	stearidonate (18:4n3)	Lipid	Polyunsaturated Fatty Acid (n3 and n6)	33969	LC/MS Neg	100001229	5395	275.202	111174-40-4	5312508	4471933	C16300	HMDB06547	27915350	4480769	11331483	14793355	30310720	20013460	16593032	77428936	68321088	53902516	47616836	61065228	76654736	61596728	16750271	11296579	13895444	18954038	3047102	37954536	5006149	8223671	38435524	14475687	44717844	29405962	45622596	40031836	94480432	75932024	6843289	4354137	20614760	10233049	59267788	15561199
1564	stearoyl sphingomyelin	Lipid	Sphingolipid Metabolism	19503	LC/MS Polar	1538	979	775.597	85187-10-6;85187-10-6	6453725	4956085	C00550	HMDB01348	177136	115193	295183	382420	267624			288510	316087	256502	219307	65760	81595	81229	57168	43963	64671	71890	186047	481737	233973	66456	64117	40829	74947	77979	169193	281529	164102	416555	32478				222002	137342
1503	stearoyl-arachidonoyl-glycerophosphocholine (2)*	Lipid	Lysolipid	48393	LC/MS Polar	100006158	790	854.591						15858702	9325159	13683869	17243402	14422025	6404389	9138710	7438258	15902832	14036420	8848008	8935259	5334876	4869254	13311357	11455171	13050930	9293340	4853079	16522798	19053126	9297664	7579754	8130998	4452156	7663573	8790980	9541601	5843064	6180493	14454924	7334504	14322777	5584916	17270412	13014974
1513	stearoyl-arachidonoyl-glycerophosphoethanolamine (1)*	Lipid	Lysolipid	48497	LC/MS Polar	100006316	750	766.539						27279202	28577676	33572740	33382706	27106884	35375216	36242892	20494734	35972244	19550282	28999232	25918742	19602522	26610470	28457284	28872668	33521578	34560748	14276278	36127876	35187016	16448237	27990042	30395818	16211610	21673204	20016754	28058854	24220114	24659810	30885776	11253190	40153000	11092640	33222928	27990504
1504	stearoyl-arachidonoyl-glycerophosphoinositol (1)*	Lipid	Lysolipid	48282	LC/MS Polar	100006136	897	885.549						7797259	17507850	9434571	3603529	6195078	9007757	14018968	13044123	18233166	10058748	10988123	8649774	5778048	8572703	18403722	18156870	14519076	8931370	11468677	14099185	18922968	9331155	6586962	17915474	6153628	6353321	3871007	11166060	3874597	5744367	13104986	8045798	20750574	4774215	10259637	6532195
1521	stearoyl-arachidonoyl-glycerophosphoinositol (2)*	Lipid	Lysolipid	48847	LC/MS Polar	100006156	850	885.549						184675	178796	364027		68220	156098	375989	615549	329591	402909	646033	232000		150722	1600445	334710	294082	232467	671776	124032	1055864	607929	160599	953280		216426		247383			593580	433659	602619	260078	561118
1516	stearoyl-arachidonoyl-glycerophosphoserine (1)*	Lipid	Lysolipid	48502	LC/MS Polar	100006322	888	810.529						570733	468484	2183317	857131	1034860	654572	347003	418066	613839	735248	789762	1113636	634191	658932	458762	257409	419598	206579	2929798	616862	1427812	640482	694795	1615201	651341	951684	1832106	1499956	678976	709987	244823	302124	388128	208281	381423	1023798
1515	stearoyl-linoleoyl-glycerophosphoethanolamine (1)*	Lipid	Lysolipid	48499	LC/MS Polar	100006320	750	742.539						2277052	3065949	3085383	1155759	1785354	2159111	3157389	2422319	3526216	522650	2927461	2023324	2233407	3262844	1619973	2522671	2350367	1977796	2590504	2353052	2047795	2854282	2540617	2708480	971385		1688347	2995407	2198626	2649252	1943607	1215459	2952820	1912626	2388293	2174767
952	succinate	Energy	TCA Cycle	1437	LC/MS Polar	252	3149	117.019	110-15-6	1110	1078	C00042	HMDB00254	13794827	50976272	32967112	62753052	13660262	23788884	6901430	21236428	15428289	25315794	34655228	29122814	29238976	62145708	22008242	16222801	20339362	15780621	6747738	17155098	17240288	38358964	79250760	16252821	36082576	108502864	24908232	9674204	44806532	19572886	57558900	56951268	61075804	63875020	15292760	43976836
951	succinylcarnitine	Energy	TCA Cycle	37058	LC/MS Pos	100001948	1419	262.129						1349672	5126414	2513497	498679	2215912	952566	666149	3820137	1226214	4702216	2007225	1482002	783230	2084946	495184	337859	895887	2603712	2138604	750450	3871658	5054867	3743075	1718654	2624711	1794380	6047538	2162253	2807949	4813259	4278296	724399	1046105	997511	863480	2334218
879	tagatose	Carbohydrate	Fructose, Mannose and Galactose Metabolism	35864	GC/MS	100000893	1770	217.1	87-81-0				HMDB03418	2564266	1259959	2814936	3194155	3309404	3292753	2214812	3351290	3721945	2830866	1736445	4073207	3753495	2229966	3070455	2446006	3775760	4118984	229414	3700646	957316	828865	2624996	1436396	2353016	2568970	2508930	2415940	2348767	2279450	1881157	980795	1273456	1285542	817976	3213503
312	taurine	Amino Acid	Methionine, Cysteine, SAM and Taurine Metabolism	2125	LC/MS Neg	512	690	124.007	107-35-7	1123	1091	C00245	HMDB00251	1130442368	901288448	731884928	1090840960	1054886720	1058473472	925675776	893603008	1071599488	1231868672	867733376	1261802112	589734272	778117248	639923072	892141184	371055136	993234944	804145408	1261962752	811000064	632863744	438934048	404769280	790929920	480731392	704168064	758915648	1074779648	980916800	1510862592	1528788480	902771264	1120329344	1372351872	1018515264
1774	tauro-beta-muricholate	Lipid	Primary Bile Acid Metabolism	33983	LC/MS Neg	100001250	4774	514.284	25696-60-0	168408	147312		HMDB00932	560186	2898115	49782132	2576443	3511079	660299	228957	781479	452487	532576	189047	333800	298390	178151	392283	374129	406942	173850	6369456	3487798	541768	23883862	369283	118488	510514	105719	425220	329327	6609286	223614	372323	730404	87396	149675	2436777	2784790
1770	taurochenodeoxycholate	Lipid	Primary Bile Acid Metabolism	18494	LC/MS Neg	1629	5250	498.289	6009-98-9	387316	343282	C05465	HMDB00951			2999502	127003		302951	426886					229466				310918	490178		144056			827021	900895	70579	680890	196912	79565	12749			149885	1167148		965952		383847
1767	taurocholate	Lipid	Primary Bile Acid Metabolism	18497	LC/MS Neg	1648	5150	514.284	145-42-6	6675		C05122	HMDB00036	47604492	366947488	618622464	34504136	222455792	74197104	26338148	123566104	116049384	149401600	33049808	49112168	41576524	13849255	17992944	33501158	71088144	18610846	6593202	374152832	114888800	185925904	49105972	19793740	45308860	18758268	72094344	59175884	557012992	55326972	18880142	121802984	22068686	42418632	194029280	110455280
318	taurocyamine	Amino Acid	Methionine, Cysteine, SAM and Taurine Metabolism	35117	LC/MS Pos	100001418	760	168.044	543-18-0	68340	61635	C01959	HMDB03584	8313438	6746157	5784290	9104203	10609068	4651164	11077863	8959130	10294978	8605131	8716594	3629223	5278832	7645840	2115261	2966678	3118363	1103285	279544	3602255	3517237	3590696	2459753	1882153	2889471	2020737	5024160	4989644	8231020	6402000	3785514	2312776	4891572	3494577	21329220	9310351
1778	taurodeoxycholate	Lipid	Secondary Bile Acid Metabolism	12261	LC/MS Neg	1668	5257.4	498.289	207737-97-1	2733768	2015539	C05463	HMDB00896	21369694	29442026	118126152	5151648	64641280	23015084	27805780	27578844	31271360	23822524	18529602	13374668	31496680	14441104	26604882	15209794	16299033	5951353		48723912	25134072	6016215	14299780	8377654	36349840	5877008	22983104	11499397	96134864	16019907	8329003	31930406	36204548	17244878	55574828	29932614
1784	taurolithocholate	Lipid	Secondary Bile Acid Metabolism	31889	LC/MS Neg	100001065	5345	482.295	516-90-5	10595	10150	C02592	HMDB00722	103620	349684	400103		168627															416761	101680								261643						91857
1789	tauroursodeoxycholate	Lipid	Secondary Bile Acid Metabolism	39378	LC/MS Neg	100002912	5025	498.289	14605-22-2	9848818	24539842		HMDB00874	33765	272227	11593289	115806	160462			22885	12085	69824									100676	308021		886619							2117995						166780	169034
1113	tetradecanedioate	Lipid	Fatty Acid, Dicarboxylate	35669	LC/MS Neg	100001613	4000	257.176	821-38-5	13185	12630		HMDB00872	1563306	1306034	1745287	2545851	2346478	1128643	930813	2095879	1731606	1409925	1535399	1092081	1185480	1993191	646743	710215	770281	1160852	148477	838848	1009933	3743484	1130843	642806	1299014	2167623	2113414	1736016	1633854	2356030	636187	790746	1107314	997141	1892312	2592571
2570	thiamin (Vitamin B1)	Cofactors and Vitamins	Thiamine Metabolism	5341	LC/MS Pos	873	702	265.112	59-43-8	1130		C00378		26462624	25053894	29587956	17861078	17775718	17964530	17853042	17560096	22944188	21809526	11370231	20022110	15497228	15059721	19474786	19321118	19441468	14601585	3833119	18538682	14819521	23997082	10352813	14082178	9406182	12579188	16877524	13241262	16046750	13268331	21410942	25052576	25387550	25724878	16889544	25169234
2572	thiamin diphosphate	Cofactors and Vitamins	Thiamine Metabolism	35670	LC/MS Neg	522	1195.1	423.03	154-87-0	1132	8715	C00068	HMDB01372	47157			79796	132877	42296	78411			10216						161469	11008	26104	51397	31744	24605		22287				9494	36154	58403	7226	175331				117234
808	threitol	Carbohydrate	Pentose Metabolism	35854	GC/MS	100001419	1513	217.1	2418-52-2	169019	147828	C16884	HMDB04136	162814	243916	189288	148247	402267	150300	164646	301625	208811	281060	197490	210739	295116	202490	172116	308993	315894	177695	259653	118055	262057	256800	160816	223583	225494	151708	389469	210544	265526	287159	165479	141838		83197	140107	186191
2520	threonate	Cofactors and Vitamins	Ascorbate and Aldarate Metabolism	27738	LC/MS Polar	100001022	2384	135.03	70753-61-6	151152	133224	C01620	HMDB00943	11005439	11605737	9076704	8997454	12695015	9807048	15995015	6642247	10687227	8328219	7597445	10612534	11709717	17285494	14942028	15595098	11344726	13730934	30436426	8735428	11446234	17432052	15504314	11594589	14181052	9338184	16024275	11598266	13126482	13587565	11134993	66924552	14520470	56128540	11493431	6314880
14	threonine	Amino Acid	Glycine, Serine and Threonine Metabolism	1284	LC/MS Pos	564	701.5	120.066	72-19-5	6288	6051	C00188	HMDB00167	724796032	584126720	688488320	661320768	721917888	611554944	592552064	476262048	490337088	456496896	479224544	504661792	536174560	601450048	578355520	536311776	558715200	535077408	609236928	434748576	489204832	575175040	589834752	579684864	525014400	600915648	716927680	540448384	667735040	584832320	478791328	400147552	547963520	448675136	558306176	550790976
660	threonylphenylalanine	Peptide	Dipeptide	31530	LC/MS Pos	100001125	2452	267.134	16875-27-7	4099799;4099798	3313819			958319	214128	1388556	765482	1323001	1801606	390042			92862	124899	152687	179746				141907	42244	12713343	123003		213812	489171		200180	926815	201516	73099	548525	518429				667554	243605	444571
2475	thymidine	Nucleotide	Pyrimidine Metabolism, Thymine containing	2183	LC/MS Pos	872	1979.5	243.098	50-89-5	5789	5585	C00214	HMDB00273	144915856	149403008	205443824	211351920	189334976	90395568	91941784	110944608	109287712	114845504	109733152	82222592	92934320	112961816	100104008	110900936	148510400	87275656	585696128	112965736	115016256	97566320	108567392	108076608	85069384	119242456	170635312	137846192	159094240	136745120	54835412	54427708	94958272	62724244	115760544	159171488
2476	thymine	Nucleotide	Pyrimidine Metabolism, Thymine containing	604	LC/MS Neg	882	1654	125.036	65-71-4	1135	1103	C00178	HMDB00262	83555112	92637312	95693896	86958312	108631384	68717536	65470584	87365752	74543928	85420424	93987176	79018512	66732604	89674512	90028024	89937040	95564864	68464104	87929344	60591848	86243664	111237144	98070384	62082644	92261392	86700144	115279256	102339200	107131392	104220384	57396240	56036256	72889800	47266580	83803048	86821688
270	tigloylglycine	Amino Acid	Leucine, Isoleucine and Valine Metabolism	1598	LC/MS Pos	1161	2518	158.081	35842-45-6	6441567	4945715		HMDB00959	917960	1059665	477527	575330	1137720	1586672	1494298	436190	472564	193250	1049922	798611	724119	745004	1192828	1884797	1851725	774586		493233	362393	1105929	1817879	1310923	1318014	1874373	706115	785951	1309850	595433	518622	1389887	1450193	1379891	1032663	228619
269	tiglyl carnitine	Amino Acid	Leucine, Isoleucine and Valine Metabolism	35428	LC/MS Pos	100001597	2354	244.154	64191-86-2	22833596	17216200		HMDB02366	1388352	8329176	1245532	405558	1840606	1040153	1112638	3673236	7029569	3681933	2013203	2672218	2306275	1592002	2165456	6261100	2429364	852670	437026	1724437	3668059	1793576	1512998	4499937	2262410	1398678	2904536	5473091	1892772	2824130	2162306	3166936	4712555	3557496	8999879	1373273
340	trans-4-hydroxyproline	Amino Acid	Urea cycle; Arginine and Proline Metabolism	32306	LC/MS Polar	1001	2845.5	130.051	51-35-4	5810	5605	C01157	HMDB00725	306416	510931	244041	281607	415027	744549	650254	165748	151474	396130	163959	554006	499639	942464	351781	754206	631302	859413	1198963	136558	135225	200587	569024	442927	442981	400310	401593	150752	223567	97545	709371	962221	634030	346585	267523	93718
959	tricarballylate	Energy	TCA Cycle	15729	LC/MS Neg	2053	578	175.025	99-14-9	14925	14220	C19806	HMDB31193	499878	129902	72634	91634	521491	223795	1860866	1223889	1472615	2579524	803948	459868	2745162	831081	1133107	1555301	480732	359595		934010	669235	26107	757515	2836103	247778	1526140	2912931	1747992	3501572	1933762	509439	612637	622783	1037592	150299	247929
2502	trigonelline (N'-methylnicotinate)	Cofactors and Vitamins	Nicotinate and Nicotinamide Metabolism	32401	LC/MS Pos	100001092	771.8	138.055	535-83-1	5570	5369	C01004	HMDB00875	7787196	41211972	13189741	28183358	4782122	20543494	58115584	3052852	4936337	4030529	3468515	1888132	4693109	33165048	38475932	17373164	19417830	4472272	1658663	3822475	444377	5010811	15890039	12974271	30225988	27700420	3786947	37893420	2818447	22034220	10961304	7826181	35525744	25683304	4422666	4398911
190	tryptophan	Amino Acid	Tryptophan Metabolism	54	LC/MS Pos	565	2440	205.097	73-22-3	6305	6066	C00078	HMDB00929	1883371136	1291921152	1841148800	1535243520	2138658944	1705788800	1446674688	1030212800	842960704	1130554752	1102638720	1291635456	1252656768	1168520448	1150002688	1216520448	1385528064	1110831616	1205997056	989867456	1205383936	1380017792	1492657920	1143011840	1317282688	1649275520	1561088896	1144624512	1665945856	1271901312	1131599360	686210880	1179275904	645612928	1373343744	1353970304
669	tryptophylglycine	Peptide	Dipeptide	43028	LC/MS Neg	100003609	2481	260.104	7360-09-0	263471	231453			128866	13259	211510	24936	150401	249738	30428			26006		33422				9531	22221	21226		29291		32237	89747		34353	87564	25897	17780	69535	71644				54065	36126	57806
109	tyrosine	Amino Acid	Phenylalanine and Tyrosine Metabolism	1299	LC/MS Pos	815	1516.3	182.081	60-18-4	6057	5833	C00082	HMDB00158	2615407104	852305984	2387044864	2099804288	2103839744	1712862464	2167196416	838812224	781282496	1100230144	1433535104	599929728	1685572992	379257952	2013769344	2008622848	2218534144	1670527872	2358661376	1758920704	1473526784	2156238848	2228392192	1385064832	1813512064	2706829312	2064697600	1612332800	2455821824	2041785344	508171808	1421688960	737025856	1727394816	646449472	573803136
2435	uracil	Nucleotide	Pyrimidine Metabolism, Uracil containing	605	LC/MS Pos	825	1152.2	113.035	66-22-8	1174	1141	C00106	HMDB00300	133218152	143168000	95489096	117494808	185850832	140421552	193372544	113846664	97303752	121766024	140553440	119742984	137307568	140358368	94989176	146036896	151661728	125081896	130872752	102960768	167243520	145488400	133094320	139454928	141510992	149494432	104636376	117145808	125116928	124627256	129728168	124054664	164890528	125590728	141627360	123586720
2356	urate	Nucleotide	Purine Metabolism, (Hypo)Xanthine/Inosine containing	1604	LC/MS Polar	1134	2750	167.021	69-93-2;120K5305	1175		C00366	HMDB00289																			13551432
320	urea	Amino Acid	Urea cycle; Arginine and Proline Metabolism	1670	LC/MS Pos	533	739	121.072	57-13-6	1176	1143	C00086	HMDB00294	38132084	30951332	34790108	30680610	39803156	33906984	28780382	40439632	20283288	28653382	25361430	36494320	41381564	45107816	30855122	38148396	35909088	74982168	9726383	26625992	43662724	43853624	33212156	39047348	38737144	33204718	44768692	23232226	31547942	32957424	41297980	45157252	39586004	30409970	40537448	40853540
2434	uridine	Nucleotide	Pyrimidine Metabolism, Uracil containing	606	LC/MS Neg	535	1457.6	243.062	58-96-8	6029	5807	C00299	HMDB00296	90131112	68575456	87307224	92551352	102802520	64829896	108434712	37628360	51631000	46577624	48442436	39499892	48043864	73365976	63217620	59013236	74044224	56475344	162116528	61128504	60848632	48007288	37922208	46749900	37846756	49355436	62569000	58036048	64090580	72670896	79472296	49885992	83716536	76875312	77404744	71230440
2429	uridine 5'-monophosphate (UMP)	Nucleotide	Pyrimidine Metabolism, Uracil containing	2856	LC/MS Polar	869	4150	323.029	3387-36-8	6030	1399139	C00105	HMDB00288	81528		31277				116390				55882								212063	27273			38845		37152	53645	37149	33098	95907	43931	33218	53645		259597	36806
1787	ursodeoxycholate	Lipid	Secondary Bile Acid Metabolism	1605	LC/MS Neg	1135	5055	391.285	128-13-2	31401	29131	C07880	HMDB00946	4121456	10341674	28684646	8268351	12424906	9138696	5979856	17268440	15576552	14334189	6797314	12247289	12197200	5856889	8516991	7016505	7841695	4369683	65395	17752274	9738527	1389524	7063020	8880248	7835191	3566923	10086186	6764333	98882368	7554130	3631309	4654548	6635654	2826414	4561657	5330818
967	valerate	Lipid	Short Chain Fatty Acid	33443	LC/MS Neg	1136	1718	101.061	109-52-4	7991	7701	C00803	HMDB00892	544407	1156456	320094	339561	281544	526913	1017615	908000	907429	766875	374628	800555	969349	1238525	1465207	940350	824653	1146481	2652129	378911	1758616	1137968	532515	976242	512670	425308	798658	589218	358569	499892	1492590	1986218	1363159	3125852	833484	115210
1184	valerylglycine	Lipid	Fatty Acid Metabolism(Acyl Glycine)	36768	LC/MS Pos	100001451	2814	160.097	24003-66-5	4737557	3924818		HMDB00927	4059814	5924601	2942267	2224486	4903179	8798227	6359948	1712024	1117941	617624	2230920	2553774	2490458	2207001	2090102	5603419	4710389	3087535		1920588	2589964	3753581	4640733	2139317	4063141	6403098	3253714	1329845	3422630	4736366	2770853	3305093	6940372	4373625	5222412	1692135
275	valine	Amino Acid	Leucine, Isoleucine and Valine Metabolism	1649	LC/MS Pos	566	1042.1	118.086	72-18-4	6287	6050	C00183	HMDB00883	5934984704	4394436096	5511143424	4906824192	6756920320	5208437248	4313883136	3362723328	3323642880	3585002496	3807673088	3975948288	4185049856	4164929024	4042133248	4082258432	4740350976	4170694912	4172050944	3371780096	3829215232	4434133504	4745452544	3846068224	4178795520	5061778432	4857525760	3849103872	5091471360	4352205312	3699164928	3296000768	4143195392	3755705088	4882782720	4463401472
698	valylglutamine	Peptide	Dipeptide	42079	LC/MS Pos	100003640	1100	246.145	42854-54-6	5253209	4419671			5232597	589259	7233439	4867352	9017067	7362243	1874961	457576	92818	383769	724705	830696	605813	946639	695270	475423	827216	949079	974947	650248	276063	1251252	2362279	348235	1456271	3196860	1245994	363755	2120394	1294734	416540	262336	585987	3005186	432281	1257662
699	valylglycine	Peptide	Dipeptide	40475	LC/MS Pos	100003641	1372	175.108	686-43-1	136487	120256			114864440	19956588	135916448	123248544	219454000	158937136	70712504	12368743	2411522	11330851	19565120	24483848	28860280	19060842	19370816	12044345	24417936	29368516	2232591	18661892	10825944	28822376	59604580	8294892	32554954	97037816	29338270	7265929	50577276	29667052	11094964	6794098	20508860	38892672	10746428	39124312
702	valylleucine	Peptide	Dipeptide	39994	LC/MS Pos	100003210	2562	231.17	22906-55-4	352039	312586			12476206	1598396	15885533	7862272	17598672	18860494	5054820	743001	267342	965120	1581906	1902455	1851649	1382452	1400559	720049	1577070	1352917	13701948	1282572	695037	2531431	4807416	610451	2339798	6632010	2003499	621369	4112209	2648807	802054	986683	1174368	12207174	1332241	2701515
2349	xanthine	Nucleotide	Purine Metabolism, (Hypo)Xanthine/Inosine containing	3147	LC/MS Polar	1004	2023	151.026	69-89-6	1188	1151	C00385	HMDB00292				89671	51375						14472				177836	135934			397683328			126968	67041			132271						285709	36886	1500130	38929	427049
2351	xanthosine	Nucleotide	Purine Metabolism, (Hypo)Xanthine/Inosine containing	15136	LC/MS Pos	100000299	1827	285.083	146-80-5	64959	58484	C01762	HMDB00299																			74981536
207	xanthurenate	Amino Acid	Tryptophan Metabolism	15679	LC/MS Neg	100000015	1476.4	204.03	59-007	5699	5497	C02470	HMDB00881	102377		10260		24171			37203				20484	8678	24570				21674								16740			21674	12033	23203					14583
804	xylitol	Carbohydrate	Pentose Metabolism	4966	GC/MS	543	1677.6	307.2	87-99-0	6912	6646	C00379	HMDB02917	466389	269472	237884	398949	515418	315731	367103	201965	261181	237001	290444	271579	319093	272764	571258	544808	349356	282219	56796	327981	529745	458309	284096	411511	335071	466461	681479	458465	548773	541971	183689	147474	330016	192800	259562	343567
802	xylonate	Carbohydrate	Pentose Metabolism	35638	GC/MS	100001627	1722	292	73686-31-7	6602431	5034782	C05411	HMDB60256	5098522	4059299	3387032	4833216	5113773	4220448	8680125	4588971	4539248	4998614	5403534	4903639	5477938	5792375	4810648	4667795	4993184	4935784	368003	4445445	5095724	4263377	6591948	5570574	5306922	6553654	6109436	5206409	4420707	4791887	4946180	4398455	5796462	4537890	4191653	3975857
800	xylulose	Carbohydrate	Pentose Metabolism	18344	GC/MS	100000421	1668	306.1	551-84-8	5289590	4451524	C00310	HMDB00654	163222	184051	98466	117921	189753	152786	220131	118961	111545	126025	81050	142943	126841	133838	65310	59202	118508	181839	224529	95875	114997	164223	154294	60759	67467	70258	59572	23859	21045	40709	217379	195843	148575	112875	45616	123194
[truncated: 26 more columns]

## Sheet: ScaledImpData(liver)
													SAMPLE_NAME	NCIA-10707	NCIA-10708	NCIA-10709	NCIA-10710	NCIA-10711	NCIA-10712	NCIA-10713	NCIA-10714	NCIA-10715	NCIA-10716	NCIA-10717	NCIA-10718	NCIA-10719	NCIA-10720	NCIA-10721	NCIA-10722	NCIA-10723	NCIA-10724	NCIA-10725	NCIA-10726	NCIA-10727	NCIA-10728	NCIA-10729	NCIA-10730	NCIA-10731	NCIA-10732	NCIA-10733	NCIA-10734	NCIA-10735	NCIA-10736	NCIA-10737	NCIA-10738	NCIA-10739	NCIA-10740	NCIA-10741	NCIA-10742
													SAMPLE_ID	2097646	2097647	2097648	2097649	2097650	2097651	2097652	2097653	2097654	2097655	2097656	2097657	2097658	2097659	2097660	2097661	2097662	2097663	2097664	2097665	2097666	2097667	2097668	2097669	2097670	2097671	2097672	2097673	2097674	2097675	2097676	2097677	2097678	2097679	2097680	2097681
													CLIENT_IDENTIFIER	10222_Liver	10953_Liver	10955_Liver	10226_Liver	10229_Liver	10542_Liver	81583_Liver	14430_Liver	14424_Liver	14426_Liver	13692_Liver	14422_Liver	14431_Liver	14219_Liver	14447_Liver	14450_Liver	14451_Liver	14453_Liver	14452_Liver	14413_Liver	10902_Liver	10544_Liver	14409_Liver	14410_Liver	14418_Liver	14460_Liver	14458_Liver	14405_Liver	14463_Liver	14419_Liver	10535_Liver	10536_Liver	81581_Liver	10534_Liver	10224_Liver	10225_Liver
													AGE	104	97	97	109	109	94	83	90	93	93	101	93	90		90	90	90	90	90	83	126	90	93	93	93	90	90	90	90	93	100	100	83	100	109	109
													ANIMAL_ID	10222	10953	10955	10226	10229	10542	81583	14430	14424	14426	13692	14422	14431	14219	14447	14450	14451	14453	14452	14413	10902	10544	14409	14410	14418	14460	14458	14405	14463	14419	10535	10536	81581	10534	10224	10225
													DIET	LFD	LFD	LFD	LFD	LFD	LFD	LFD	HFD	HFD	HFD	HFD	HFD	HFD	HFD	LFD	LFD	LFD	LFD	LFD	LFD	LFD	LFD	HFD	HFD	HFD	HFD	HFD	HFD	HFD	HFD	LFD	LFD	LFD	LFD	LFD	LFD
													DOB	8_5_2013	8_12_2013	8_12_2013	7_30_2013	7_30_2013	8_15_2013	8_26_2013	4_14_2014	4_11_2014	4_11_2014	1_5_2014	4_11_2014	4_14_2014	2_10_2014	4_14_2014	4_14_2014	4_14_2014	4_14_2014	4_14_2014	4_11_2014	7_13_2013	8_19_2013	4_11_2014	4_11_2014	4_11_2014	4_14_2014	4_14_2014	4_14_2014	4_14_2014	4_11_2014	8_9_2013	8_9_2013	8_26_2013	8_9_2013	7_30_2013	7_30_2013
													DOD	11_19_2013	11_19_2013	11_19_2013	11_19_2013	11_19_2013	11_19_2013	11_19_2013	7_14_2014	7_14_2014	7_14_2014	4_16_2014	7_14_2014	7_14_2014		7_14_2014	7_14_2014	7_14_2014	7_14_2014	7_14_2014	7_4_2014	11_19_2013	11_19_2013	7_14_2014	7_14_2014	7_14_2014	7_14_2014	7_14_2014	7_14_2014	7_14_2014	7_14_2014	11_19_2013	11_19_2013	11_19_2013	11_19_2013	11_19_2013	11_19_2013
													GENOTYPE	APCmin_TSPnull	APCmin_TSPnull	APCmin_TSPnull	APCmin_TSPnull	APCmin_TSPnull	APCmin_TSPnull	APCmin_TSPnull	APCmin_TSPnull	APCmin_TSPnull	APCmin_TSPnull	APCmin_TSPnull	APCmin_TSPnull	APCmin_TSPnull	APCmin_TSPnull	APCmin	APCmin	APCmin	APCmin	APCmin	APCmin	APCmin	APCmin	APCmin	APCmin	APCmin	APCmin	APCmin	APCmin	APCmin	APCmin	TSPnull	TSPnull	TSPnull	TSPnull	TSPnull	TSPnull
													GROUP	1	1	1	1	1	1	1	2	2	2	2	2	2	2	3	3	3	3	3	3	3	3	4	4	4	4	4	4	4	4	5	5	5	5	5	5
													RUN_DAY	2	1	2	1	1	2	1	1	2	2	1	2	1	1	1	2	2	1	2	1	1	2	2	2	1	1	1	2	2	1	2	2	1	1	2	1
													SEX	F	F	F	F	M	M	M	F	F	F	F	M	M	M	M	M	M	M	F	F	F	F	M	M	M	M	F	F	F	F	M	M	M	M	F	F
PATHWAY_SORTORDER	BIOCHEMICAL	SUPER_PATHWAY	SUB_PATHWAY	COMP_ID	PLATFORM	CHEMICAL_ID	RI	MASS	CAS	PUBCHEM	CHEMSPIDER	KEGG	Group HMDB_ID	AT_LFD	AT_LFD	AT_LFD	AT_LFD	AT_LFD	AT_LFD	AT_LFD	AT_HFD	AT_HFD	AT_HFD	AT_HFD	AT_HFD	AT_HFD	AT_HFD	APC_LFD	APC_LFD	APC_LFD	APC_LFD	APC_LFD	APC_LFD	APC_LFD	APC_LFD	APC_HFD	APC_HFD	APC_HFD	APC_HFD	APC_HFD	APC_HFD	APC_HFD	APC_HFD	TSP_LFD	TSP_LFD	TSP_LFD	TSP_LFD	TSP_LFD	TSP_LFD
759	1,5-anhydroglucitol (1,5-AG)	Carbohydrate	Glycolysis, Gluconeogenesis, and Pyruvate Metabolism	20675	LC/MS Neg	100000580	802	163.061	154-58-5	64960		C07326	HMDB02712	1.1781	0.8306	1.1252	1.283	1.4707	1.4433	1.45	0.9579	0.8908	1.1001	0.7772	0.8125	0.6683	1.2332	1.051	0.8106	0.7966	1.4308	0.6977	0.8726	1.873	1.0152	0.9214	0.5475	0.7074	0.6689	1.3826	1.0211	1.2691	1.369	1.3893	0.9848	1.0124	1.2267	1.6973	0.7605
1421	1-arachidonoylglycerophosphocholine (20:4n6)*	Lipid	Lysolipid	33228	LC/MS Pos	100001551	5552	544.34			21403155	C05208	HMDB10395	2.592	6.422	0.6041	0.0163	1.1978	3.5439	12.3223	0.2318	0.9696	0.1649	0.4042	0.0976	0.5256	1.7809	6.4657	6.0133	1.3319	0.81	0.0163	0.0615	4.7572	5.2295	0.3028	8.2699	1.0274	0.1948	0.9726	0.1458	0.4455	0.725	5.5771	14.8601	3.2346	5.5823	1.787	1.1782
1450	1-arachidonoylglycerophosphoethanolamine*	Lipid	Lysolipid	35186	LC/MS Neg	100001571	5874	500.278		42607465	21403171		HMDB11517	2.0599	1.0837	0.6551	0.012	1.4487	3.2075	2.3999	0.5816	0.485	1.1396	1.4905	1.4832	0.9754	1.8775	1.8509	1.3226	1.2239	1.0348	0.0793	2.0181	0.8122	1.2726	1.0861	0.761	1.1223	0.309	1.5338	0.5783	0.8464	0.6622	0.7539	0.1881	1.0246	0.2986	2.3311	0.1595
1471	1-arachidonoylglycerophosphoinositol*	Lipid	Lysolipid	34214	LC/MS Neg	100001654	5482	619.289					HMDB61690	1.513	2.4768	0.1525	0.0181	0.5973	3.3257	3.2586	0.7431	1	0.8774	0.6486	0.4203	0.5531	1.7143	1.7287	2.1204	1.9534	1.3828	0.0181	1.4682	2.5504	3.5025	0.8872	1.0846	1.0825	0.0709	0.1012	0.4646	0.1033	0.3913	1.9321	0.6091	1.872	0.4748	3.5847	0.087
1543	1-arachidonylglycerol	Lipid	Monoacylglycerol	34397	LC/MS Neg	100001433	6450	303.233	35474-99-8	5282281	4445452	C13857	HMDB11572	2.2479	0.6348	0.8232	0.083	1.478	1.4242	1.1245	0.7431	1.5775	1.7656	0.6233	2.4123	1.6515	2.125	1.6517	1.0667	2.3581	2.5552	0.0851	2.0078	0.2467	0.9069	0.9809	0.296	0.869	0.4293	2.5072	0.6228	1.9718	0.9754	0.6781	0.0879	0.9707	0.2801	3.1253	0.2571
1550	1-dihomo-linolenylglycerol (alpha, gamma)	Lipid	Monoacylglycerol	48341	LC/MS Neg	100006121	6220	305.249						1.0003	0.6193	0.3874	0.093	1.5513	1.3506	1.2696	1.2356	0.5376	1.2106	0.5298	2.4609	2.3977	5.3506	1.0349	0.2406	0.5915	3.2421	0.0072	0.4207	0.0683	0.6274	1.4501	0.2024	2.0146	1.3372	3.7534	0.4397	1.5831	0.9651	0.3985	0.1432	0.3074	0.2006	1.4673	0.2963
1548	1-docosahexaenoylglycerol	Lipid	Monoacylglycerol	35153	LC/MS Neg	100001481	6150	309.222			10477810		HMDB11587	1.0244	0.2012	0.5986	0.0515	0.8409	0.8126	0.4845	1.0773	1	1.4472	0.9551	1.6666	1.6148	2.2887	1.2243	0.186	1.1235	1.3631	0.0499	1.4602	0.07	0.6964	1.4302	0.2201	1.2497	0.517	2.3583	1.1627	1.9815	0.7165	0.1173	0.0226	0.2438	0.0226	1.4754	0.1612
1411	1-linolenoylglycerophosphocholine (18:3n3)*	Lipid	Lysolipid	45951	LC/MS Pos	100005350	5506	518.324						0.3009	0.8747	0.1739	0.1739	0.1739	0.7529	4.6068	0.1739	0.1739	0.1739	0.1739	0.1739	0.1739	0.5906	1	1.404	0.1739	0.1739	0.1739	0.1739	1.2298	0.2151	0.1739	1.4297	0.1739	0.1739	0.1739	0.1739	0.1739	0.1739	1.9013	9.8133	1.793	3.6083	0.3104	0.1739
1540	1-linoleoylglycerol (1-monolinolein)	Lipid	Monoacylglycerol	27447	LC/MS Neg	100001040	6477	279.233	2277-28-3	5283469	4446589			1.0283	0.5107	1.1512	0.1426	1.2413	1.3135	0.8873	0.7555	0.9717	1.3002	0.6494	1.7829	1.4566	2.4182	1.3908	0.5902	1.8454	1.8399	0.1661	2.2468	0.1948	1.4461	1.1847	0.1795	1.0727	0.6701	2.3527	0.5869	1.4168	0.9913	0.2585	0.135	0.6303	1.0087	2.2787	0.3259
1409	1-linoleoylglycerophosphocholine (18:2n6)	Lipid	Lysolipid	34419	LC/MS Pos	100001395	5575.9	520.34		11988421	10160888	C04100	HMDB10386	2.1017	9.0865	0.6387	0.0208	0.7631	3.2073	14.3363	0.3391	1	0.1664	0.4591	0.1499	0.8906	3.6617	5.997	9.6523	1.543	0.9828	0.0172	0.0723	6.8918	10.8131	0.4982	12.9424	2.0063	0.2928	1.4794	0.2539	0.5285	1.0172	8.2605	48.3677	3.8848	18.4748	1.3649	1.3107
1446	1-linoleoylglycerophosphoethanolamine*	Lipid	Lysolipid	32635	LC/MS Neg	100001570	5900	476.278		52925130	21403170		HMDB11507	1.9917	1.1346	0.7095	0.0301	0.9975	3.0658	2.6581	0.7254	0.4254	0.9742	1.6683	1.7156	1.3162	2.2487	1.9066	1.9462	1.2071	0.8999	0.098	1.5467	0.6441	2.4399	1.1776	0.7488	1.2059	0.2493	1.3859	0.5849	1.0004	0.702	0.6572	0.5309	1.4663	0.818	2.1922	0.1216
1467	1-linoleoylglycerophosphoinositol*	Lipid	Lysolipid	36594	LC/MS Neg	100001778	5494	595.289						0.5713	0.5713	0.5713	0.5713	0.5713	0.5713	3.377	0.5713	0.5713	0.5713	0.5713	0.5713	0.5713	0.5713	0.9855	1.2276	0.5713	0.5713	0.5713	0.5713	0.9257	2.0937	0.5713	0.5713	0.5713	0.5713	0.5713	0.5713	0.5713	0.5713	0.7724	0.6992	2.0277	1.0145	0.5713	0.5713
64	1-methylhistamine	Amino Acid	Histidine Metabolism	43831	LC/MS Pos	100001204	585.5	126.103	501-75-7	3614	3488	C05127	HMDB00898	1.8697	0.5951	2.3959	1.3455	0.1025	1.548	2.6552	0.2103	0.0241	0.2892	0.0241	0.5407	0.2914	0.4253	1.7399	0.6899	0.216	1.318	31.6952	0.2015	0.0241	1.4359	6.3938	1.6858	2.742	3.316	1.9029	0.1469	3.4098	0.7551	2.9156	0.3725	0.2201	2.4691	0.0241	1.4303
68	1-methylimidazoleacetate	Amino Acid	Histidine Metabolism	32350	LC/MS Pos	100001208	833	141.066	2625-49-2	75810	68319	C05828	HMDB02820	1.0076	1.5603	0.6662	1.0388	0.8197	0.6256	0.6199	0.6526	1.2227	0.8231	1.0066	0.5566	0.591	0.549	0.9457	0.9093	0.8348	0.8309	0.5037	1.1056	1.5856	1	0.7853	1.062	0.7235	0.5037	1.167	0.9769	1.304	0.9387	1.6692	1.0816	1.1275	0.9611	1.2675	1.4438
2497	1-methylnicotinamide	Cofactors and Vitamins	Nicotinate and Nicotinamide Metabolism	27665	LC/MS Pos	55	691.3	137.071	1005-24-9	10129985	8305504	C02918	HMDB00699	2.195	0.5671	1.7077	12.6853	13.0625	4.4435	9.1481	0.0384	0.0384	0.0384	0.1691	0.0384	0.0384	0.0384	0.0384	0.0384	0.0384	0.0384	0.0384	0.6771	0.0384	2.3712	1.1098	0.0384	0.6416	0.0384	0.4936	0.0384	0.3155	0.0384	0.0384	0.5311	0.0384	1.8682	0.0384	1.3229
1538	1-oleoylglycerol (1-monoolein)	Lipid	Monoacylglycerol	21184	LC/MS Pos	100000924	5820.4	374.326	111-03-5	5283468	4446588		HMDB11567	1.3094	1.7053	1.6958	3.6138	0.5514	1.1758	0.3824	0.5817	0.901	0.3013	0.8226	0.2046	1	1.6715	0.3537	0.4061	0.3171	1.4643	0.1424	0.1424	0.9387	1.0465	1.6569	1.7136	0.53	3.1081	1.185	0.8073	1.9163	1.9999	1.2498	1.5453	0.225	2.4155	0.8152	1.372
1406	1-oleoylglycerophosphocholine (18:1)	Lipid	Lysolipid	48258	LC/MS Pos	100001272	5700	522.355	19420-56-5	16081932	17240641		HMDB02815	1.7836	7.4374	0.6897	0.0256	0.5834	1.9434	5.8196	0.5576	1.2215	0.1841	0.6727	0.136	1.0229	3.0361	2.5695	4.8444	0.9983	0.8885	0.0716	0.0227	7.5586	4.2271	0.637	17.3876	2.2592	0.6339	1.2842	0.3235	0.5807	0.9771	7.6795	69.121	1.8266	15.7725	0.9953	1.4129
1442	1-oleoylglycerophosphoethanolamine	Lipid	Lysolipid	35628	LC/MS Neg	100001569	6125.1	478.294	89576-29-4	9547071	7826021		HMDB11506	1.115	0.7354	0.4921	0.0109	0.6229	1.4649	1.1059	0.8803	0.396	0.82	1.9924	1.0854	0.9661	1.2561	1.0941	2.0339	1.1092	1.1874	0.1327	1.3394	0.9163	1.0563	1.2611	0.7391	1.4246	0.4234	1.286	0.5777	0.7162	0.4933	0.7165	1.4526	0.8167	1.2987	1.0611	0.1008
1489	1-oleoylglycerophosphoglycerol*	Lipid	Lysolipid	45968	LC/MS Neg	100005716	5610	509.288						2.1221	0.0528	0.3492	0.0528	2.6608	2.8277	0.6722	0.0528	0.0528	1.0809	0.7799	1.2993	0.6314	0.9156	0.3849	0.0528	0.3077	1.5719	0.0528	1.2688	0.0528	0.6388	1.7737	0.0528	1	0.1463	1.9666	0.0528	0.5805	0.2495	0.0528	0.1029	0.0528	1.8094	1	0.0528
1474	1-oleoylglycerophosphoserine	Lipid	Lysolipid	19260	LC/MS Neg	100000630	5607	522.284		9547099	7826049			1.5117	0.7439	0.804	0.0831	3.1506	1.4711	1.114	0.8151	0.2743	1.0848	1.1372	0.8216	0.7139	2.6136	0.9832	0.7509	0.6292	0.5829	0.8518	1.6456	0.7634	2.9883	1.3524	0.1941	0.938	0.237	3.2647	0.556	0.2035	1.0168	0.2404	1.4176	0.5178	0.8953	1.2528	0.6141
1400	1-palmitoleoylglycerophosphocholine (16:1)*	Lipid	Lysolipid	33230	LC/MS Pos	100001511	5525	494.324		24779461	21403152		HMDB10383	0.5668	2.1048	0.0656	0.0204	0.0204	1.6638	4.7553	0.0204	0.526	0.0204	0.0811	0.0204	0.3726	1.6159	1.16	7.1716	0.252	0.2968	0.0204	0.0204	3.2162	5.1616	0.0966	21.4203	1	0.0204	0.4098	0.0204	0.1933	0.1815	13.9892	166.447	1.6014	25.5277	0.7123	0.0702
1533	1-palmitoylglycerol (1-monopalmitin)	Lipid	Monoacylglycerol	21127	LC/MS Neg	100000827	6400	255.233	542-44-9	14900	14201		HMDB31074	1.1151	0.3011	0.583	0.2857	2.313	2.1858	0.5452	1.3103	0.9279	1.331	0.6044	1.6466	1.6655	2.2256	0.7565	0.1811	0.6056	2.8556	0.1311	0.6373	0.0816	0.8326	2.0637	0.228	1.5896	1.4072	2.2542	0.6094	2.0202	1.1794	0.0727	0.1668	0.3138	1.0117	1.1969	0.3736
1398	1-palmitoylglycerophosphocholine (16:0)	Lipid	Lysolipid	33955	LC/MS Neg	100001263	6380	570.341	17364-16-8	86554	78064		HMDB10382	0.7817	0.5922	0.4687	0.03	0.8507	1.5682	1.2978	1.0469	0.7261	1.3313	1.4148	1.4462	1.0109	1.6473	1.137	1.2494	1.0227	1.9059	0.1637	1.4225	1.2353	1.3595	1.4385	0.7782	1.748	0.6758	1.443	0.8349	0.9773	0.7019	0.6835	1.7033	0.9891	2.3529	0.9041	0.1533
1437	1-palmitoylglycerophosphoethanolamine	Lipid	Lysolipid	35631	LC/MS Neg	100001567	6057.2	452.278		9547069	7826019		HMDB11503	0.8899	0.6773	0.6722	0.0421	0.8837	1.2912	1.2877	1.101	0.7278	0.9798	2.0276	1.1202	0.9721	1.3733	1.0082	1.432	1.0203	1.4883	0.1484	1.6265	1.0437	1.014	1.3153	0.7182	1.2828	0.5888	1.2581	0.7672	1.0298	0.6787	0.642	1.2499	0.9117	1.7468	1.1925	0.1978
1484	1-palmitoylglycerophosphoglycerol*	Lipid	Lysolipid	45970	LC/MS Neg	100005717	5570	483.273		3300276	2548639			1.328	0.0439	1.6559	0.0439	1.7266	2.1769	0.5495	0.0439	0.0439	0.0439	0.0439	0.0439	0.0439	0.0439	0.3314	1.1771	0.5661	3.1008	0.4204	1	1.0534	1.1131	0.0439	0.0439	0.0439	0.0439	0.0439	0.0439	0.0439	0.0439	0.8869	1.3199	0.1583	2.1419	0.2101	0.3623
1460	1-palmitoylglycerophosphoinositol*	Lipid	Lysolipid	35305	LC/MS Neg	100001655	5564	571.289					HMDB61695	0.665	0.9821	0.2601	0.0543	0.8791	1.9	3.1395	1.4846	0.5406	1.0598	1.159	1.1114	1.0179	2.4523	0.8529	1.1417	1.0423	2.3833	0.0698	1.0318	1.2872	2.8092	2.0386	1.4462	2.1921	0.6971	0.8488	0.884	0.667	0.7546	0.6962	3.2012	1.2125	3.9648	0.9218	0.3108
1486	1-palmitoylglycerophosphoserine*	Lipid	Lysolipid	46130	LC/MS Neg	100005805	5572	496.268		9547100	7826050			0.6151	0.3521	0.355	0.0259	1.5325	0.9653	1.5394	0.9754	0.7893	1.2382	1.0414	1.0752	1.2963	1.7867	0.9396	1.8809	0.5118	1.2371	1.1936	0.6847	1.5919	0.8696	0.9367	0.7778	1.5266	0.5344	1.0369	0.794	0.7465	0.8631	0.7676	2.0139	0.9937	1.8228	1.2484	0.2864
1432	1-palmitoylplasmenylethanolamine*	Lipid	Lysolipid	39270	LC/MS Neg	100003000	6285	436.283			10471193			2.21	0.5703	3.2594	0.062	3.1131	4.486	0.6495	0.6338	0.2793	1.0631	2.2608	0.9987	0.4635	0.7257	0.7857	0.719	1.2108	1.9421	1.8349	2.6582	0.6611	0.7124	2.4276	0.0596	1.0344	2.1657	2.3668	0.5292	1.5289	0.6286	0.0596	1.0013	0.2123	1.6557	1.0553	0.3941
1536	1-stearoylglycerol (1-monostearin)	Lipid	Monoacylglycerol	21188	GC/MS	100000932	2186.6	399.4	123-94-4;31566-31-1	24699	23095	D01947	HMDB31075	1.1104	0.8347	0.7768	1.6132	1.9303	1.249	1.6609	0.9211	1.041	1.0808	1.239	0.9222	1.1109	0.9089	1.105	1.1332	1.1359	1.5143	0.3342	1.0233	0.842	1.0873	1.4655	1.0053	0.9044	1.226	1.0344	0.8821	0.9496	0.9084	1.0523	2.8743	1.1982	2.5772	0.7987	0.8061
1404	1-stearoylglycerophosphocholine (18:0)	Lipid	Lysolipid	33961	LC/MS Pos	100001271	5847	524.371	19420-57-6	497299	435389		HMDB10384	1.5617	4.702	0.9274	0.449	0.5478	1.4012	4.4779	1.0769	5.7508	0.4158	0.53	0.1761	0.93	1.8417	2.43	4.966	1.4182	1.5256	0.1002	0.2672	14.1938	2.3678	0.5058	16.412	0.6575	0.6954	1.07	0.7367	0.494	1.2745	9.3037	58.5994	3.0454	19.7638	0.9771	1.4934
1440	1-stearoylglycerophosphoethanolamine	Lipid	Lysolipid	42398	LC/MS Neg	100001461	6514	480.31	69747-55-3	9547068	7826018		HMDB11130	0.8527	0.6793	0.7203	0.128	0.8818	1.5407	1.0451	0.8404	1.2507	1.111	2.8729	1.0367	0.9706	1.5833	1.4205	1.5858	1.3758	2.6057	0.2602	3.6239	1.9415	0.7301	1.4138	0.7229	0.8886	0.4499	1.0104	0.8589	0.74	0.6978	0.8482	1.2054	1.3669	1.9444	1.2719	0.291
1487	1-stearoylglycerophosphoglycerol	Lipid	Lysolipid	34437	LC/MS Neg	100001462	5816	511.304			21403138			3.0216	0.1456	2.5641	0.427	6.4248	3.4413	0.9296	0.2284	0.1456	1.1232	0.4866	0.4223	0.4349	0.1456	0.1456	1.5357	0.615	3.9647	0.1456	4.0775	2.7649	2.9187	2.5488	0.1456	0.1456	0.1456	0.1456	0.5926	0.5224	0.2283	1.0659	0.9341	0.5913	3.824	1.9547	0.3902
1463	1-stearoylglycerophosphoinositol	Lipid	Lysolipid	19324	LC/MS Neg	100000656	5794.3	599.32	796963-93-4		21403067		HMDB61696	0.5409	0.7175	0.2451	0.0516	1.0809	1.2019	2.0316	1.3707	1.0294	1.3795	1.5863	0.8405	0.9246	1.5194	1.1631	1.1062	0.9957	1.5543	0.0063	2.2774	1.6826	1.022	1.431	1.0171	1.4168	0.8476	0.8518	0.8366	0.5719	0.799	0.6554	2.4801	0.9984	3.0732	1.0043	0.1462
1473	1-stearoylglycerophosphoserine*	Lipid	Lysolipid	45966	LC/MS Neg	100004327	5800	524.299		9547101	7826051			0.5109	0.5396	0.5897	0.079	1.5763	0.6136	0.9962	1.09	1.474	1.6476	1.4312	0.5884	0.7362	1.2687	0.7529	2.7855	0.7355	1.075	0.9709	1.8775	2.5177	0.7938	0.8436	1.0291	0.7758	0.5009	1.0038	1.3124	0.4991	0.8082	1.1954	2.6955	0.9103	1.9099	2.5454	0.2434
1433	1-stearoylplasmenylethanolamine*	Lipid	Lysolipid	39271	LC/MS Neg	100003001	6500	464.315						1.1706	0.3108	7.5014	0.075	1.5792	9.4316	0.075	0.075	0.203	2.7078	3.6373	0.3385	0.1293	0.7601	0.075	1.0065	1.5734	1.2945	1.5631	2.932	0.9774	0.075	4.7083	0.075	0.6984	1	2.2597	0.4766	1.4195	1.1297	0.075	0.2357	0.075	0.3299	1.5787	0.075
985	10-heptadecenoate (17:1n7)	Lipid	Long Chain Fatty Acid	33971	LC/MS Neg	100001278	5555	267.233	29743-97-3	5312435	4471860		HMDB60038	0.6754	0.5327	0.5181	0.1259	0.8165	0.8431	0.4583	2.5217	0.9516	1.7282	2.4794	1.9916	2.7526	2.6429	0.6195	0.4624	0.5983	0.9967	0.0943	0.9333	0.2522	0.5727	2.1045	1.0484	3.1382	2.547	2.4956	1.7969	2.2521	2.1611	0.2826	0.3806	0.3638	0.7239	0.6697	0.4889
995	10-nonadecenoate (19:1n9)	Lipid	Long Chain Fatty Acid	33972	LC/MS Neg	100001277	5780	295.264	73033-09-7	5312513	4471938		HMDB13622	0.7587	0.6221	0.6245	0.0854	0.5829	0.9109	0.431	2.0648	1.0852	1.6188	2.2193	1.9675	2.4709	2.7314	0.6468	0.5108	0.6778	0.8646	0.1103	0.9157	0.1962	0.8098	3.1061	0.9563	2.9803	1.8833	2.9189	1.4003	2.8457	1.8283	0.2895	0.3673	0.3473	0.6197	0.7781	0.4633
974	10-undecenoate (11:1n1)	Lipid	Medium Chain Fatty Acid	32497	LC/MS Neg	100001197	5085.8	183.139	1333-28-4		10771160			1.391	0.9623	0.8729	0.8455	0.8997	0.205	0.3593	1.1585	0.9373	1.433	1.1213	0.7467	0.6764	1.0796	0.4072	0.4806	0.4944	0.0805	0.455	0.522	0.7415	2.0048	2.0774	1.228	1.5898	0.7409	2.6098	0.9834	1.8729	1.2521	0.3772	0.5087	0.3164	0.6993	0.9673	0.8358
1685	11-dehydrocorticosterone	Lipid	Steroid	39779	LC/MS Pos	100002781	4533.8	345.206	72-23-1					0.1332	1.8528	0.1332	0.1332	0.1884	0.1332	0.9884	0.1332	0.1332	0.9562	0.1533	0.7428	0.1332	2.2201	0.6728	2.6836	0.5498	0.1332	0.1332	0.1702	0.1332	10.9783	1.9441	2.6975	3.1616	0.1332	0.4992	0.3085	0.1332	1.2033	0.1332	1.8419	4.8742	4.1248	1.0438	0.262
1258	12,13-DiHOME	Lipid	Fatty Acid, Dihydroxy	38395	LC/MS Neg	62	5137	313.238	263399-35-5	10236635	8412123	C14829	HMDB04705	0.3974	0.5367	0.7189	0.343	0.733	0.8896	1.4659	0.8578	1.0051	1.0804	0.9586	0.721	0.9926	1.0183	2.0836	1.8497	0.9949	0.8026	0.0691	1.7384	0.4442	2.2417	1.6323	0.8019	1.7259	1.2764	1.2602	0.9093	1.504	1.6009	0.4102	3.4883	1.0039	12.5484	0.5734	0.6562
1248	13-HODE + 9-HODE	Lipid	Fatty Acid, Monohydroxy	37752	LC/MS Neg	100002196	5275	295.228		43013				0.6803	1.0011	0.4996	0.3383	0.7139	1.5212	2.8651	0.6415	1.039	1.0131	0.8057	0.8693	0.7888	0.7799	3.9326	2.967	1.7139	0.7142	0.6977	3.5768	1.1912	3.0618	1.4993	0.722	1.2423	0.6213	1.3396	0.8473	1.234	1.3174	0.5449	5.2507	2.982	17.355	0.9869	0.9989
1330	15-HETE	Lipid	Eicosanoid	37538	LC/MS Neg	100000565	5298	319.228	54845-95-3	5280724	4444307	C04742	HMDB02110	0.5092	0.6759	0.3359	0.1715	0.3677	1.255	1.3635	0.5136	1.0119	1.1949	0.5965	0.7357	0.6664	0.8988	3.2222	1.7471	1.7934	1.1545	0.4142	2.6641	0.8391	2.6921	1.6843	0.9099	1.125	0.679	1.3472	0.5964	1.0061	1.1049	0.6085	3.5828	1.4747	4.3922	0.9721	0.4856
1082	15-methylpalmitate (isobar with 2-methylpalmitate)	Lipid	Fatty Acid, Branched	38768	LC/MS Neg	100002945	5695	269.249		17903417				0.4285	0.4306	0.2622	0.0804	0.4942	0.4325	0.5495	2.4382	0.9154	1.635	2.2191	1.8716	2.4374	2.4733	0.4904	0.3248	0.371	0.438	0.1009	0.4649	0.1955	0.3933	2.0925	0.9739	3.3366	2.4185	3.3329	1.4476	1.9743	2.163	0.2157	0.2884	0.3613	0.5074	0.3791	0.2727
1243	16-hydroxypalmitate	Lipid	Fatty Acid, Monohydroxy	39609	LC/MS Neg	100002953	5236.2	271.228	506-13-8	10466	10034	C18218	HMDB06294	1.2496	1.0462	1.8732	0.6614	0.8645	1.0035	1.4847	0.8123	0.8274	0.7652	0.8138	0.4885	0.8949	1.1226	0.9535	1.3614	0.7541	0.8823	0.4711	0.9307	1.5832	0.9965	1.5343	0.928	1	1.109	1.2079	0.8385	1.5649	1.2056	1.0825	2.246	1.3976	0.4711	1.0272	1.2211
1085	17-methylstearate	Lipid	Fatty Acid, Branched	38296	LC/MS Neg	100002356	5993	297.28	2724-59-6	3083779	2340933			0.7203	0.7143	0.3974	0.0372	0.4156	0.9611	0.6667	1.119	0.4633	1.0389	1.1733	5.2158	6.2531	5.1892	0.7438	0.6682	0.8603	0.6653	0.0795	0.653	0.1203	0.6549	5.3532	1.8162	5.4296	3.0822	2.9921	0.8448	1.7755	0.9101	0.327	0.4191	0.5659	0.5692	0.7579	0.2641
1261	19,20-DiHDPA	Lipid	Fatty Acid, Dihydroxy	46286	LC/MS Neg	100002844	5212	361.238		16061148	17220827			0.6474	0.503	0.5778	0.406	1.2157	0.4858	0.7356	0.9442	1.0019	0.9991	0.9734	0.6978	1	0.9817	1.5465	1.4482	0.9998	0.6454	0.0634	1.3134	0.5114	0.7145	1.8477	0.9432	1.331	1.3978	1.6289	1.076	1.1999	1.8122	0.2384	1.3248	0.8145	0.0634	0.6195	0.6635
2469	2'-deoxycytidine	Nucleotide	Pyrimidine Metabolism, Cytidine containing	15949	LC/MS Pos	100000125	1252.2	228.098	951-77-9	13711	13117	C00881	HMDB00014	0.9596	0.8933	1.134	1	0.9995	0.5436	0.8076	1.0566	1.0656	0.9408	0.9626	0.846	0.9614	1.0021	1.209	1.1435	1.1147	0.8909	2.1398	0.8205	1.0116	0.9861	0.9302	0.9293	0.8957	1.0739	1.2395	1.2015	1.0399	1	0.7618	1.0509	0.8718	0.8701	0.7705	0.8724
2467	2'-deoxycytidine 5'-monophosphate	Nucleotide	Pyrimidine Metabolism, Cytidine containing	533	LC/MS Pos	298	1125.5	308.064	1032-65-1	13945	5414501	C00239	HMDB01202	0.4152	0.2674	0.5793	0.6315	0.284	0.1983	0.4264	1.2221	1.1659	1.3264	1.5288	0.8639	1.0125	0.9954	1.0179	0.9404	0.8402	0.4123	12.2585	0.8895	0.2987	1.0596	0.8352	0.7491	0.9592	1.3843	0.6292	1.368	1.1835	1.6176	0.246	0.681	0.8562	0.8538	0.288	0.3001
2419	2'-deoxyguanosine	Nucleotide	Purine Metabolism, Guanine containing	1411	LC/MS Neg	348	1751	266.089	961-07-9	187790	163230	C00330	HMDB00085	1	1	1	1	1	1	1	1	1	1	1	1	1	1	1	1	1	1	1	1	1	1	1	1	1	1	1	1	1	1	1	1	1	1	1	1
2354	2'-deoxyinosine	Nucleotide	Purine Metabolism, (Hypo)Xanthine/Inosine containing	15076	LC/MS Pos	100000135	1751	253.093	890-38-0	65058	58569	C05512	HMDB00071	1	1	1	1	1	1	1	1	1	1	1	1	1	1	1	1	1	1	1	1	1	1	1	1	1	1	1	1	1	1	1	1	1	1	1	1
2448	2'-deoxyuridine	Nucleotide	Pyrimidine Metabolism, Uracil containing	1412	LC/MS Neg	536	1585.5	111.02	951-78-0	13712	13118	C00526	HMDB00012	1.3472	1.2692	1.527	1.38	1.6788	0.9538	0.9589	0.8097	0.8723	0.999	0.8788	0.7842	0.7857	1.0449	0.9828	1.0754	1.2045	0.7941	2.1059	0.8861	1.1929	0.9819	0.8188	0.7889	0.824	0.9167	1.2653	1.1962	1.1264	1.14	0.7923	0.5831	1.0071	0.562	1.3559	1.2138
77	2-aminoadipate	Amino Acid	Lysine Metabolism	6146	LC/MS Pos	381	793.3	162.076	542-32-5;1118-90-7	469	456	C00956	HMDB00510	0.6328	0.2363	0.2943	0.6434	1.1294	0.178	0.1548	0.4405	0.569	0.4634	0.145	0.1831	0.17	0.6272	0.2997	0.6771	1.1424	2.1278	0.4815	0.4599	7.7801	10.2866	2.6063	3.982	0.5542	1.003	2.5302	1.4928	1.6921	1.4129	0.3955	0.4581	0.8242	0.2232	0.926	1.2357
300	2-aminobutyrate	Amino Acid	Methionine, Cysteine, SAM and Taurine Metabolism	42374	LC/MS Pos	1128	766.7	104.071	1492-24-6	439691	388757	C02261	HMDB00650	1.0893	0.7753	0.6339	1.4553	1.42	0.6061	0.7665	0.9983	1.0643	0.9481	0.7664	0.6672	0.6804	1.4149	0.9206	1.7414	1.6487	1.4212	0.097	0.9824	1.337	1.482	0.7846	0.7931	0.7721	0.7071	0.9882	0.784	0.6797	0.9807	0.7762	1.2298	1.1221	1.0172	1.1136	1.2907
1149	2-aminoheptanoate	Lipid	Fatty Acid, Amino	43761	LC/MS Pos	100004542	2530	146.118	1115-90-8	227939	198338			0.4039	0.8334	0.2	0.1817	0.2047	1.0252	1.8524	0.8027	0.7587	0.999	1.1137	0.7009	0.994	1.0395	1.3412	1.5359	1.5131	1.0269	0.2943	1.3316	1.5592	2.4485	1.9975	1.308	1.8786	0.8013	0.6722	0.7129	0.5217	1.1191	1.001	9.9941	2.7705	16.3813	0.7147	0.3734
1154	2-aminooctanoate	Lipid	Fatty Acid, Amino	43343	LC/MS Pos	100004227	3355	160.133	644-90-6	69522	62727		HMDB00991	0.7605	0.9315	0.6024	0.8957	0.8592	1.1899	1.8863	0.6988	0.7833	0.6204	1.091	1.1174	1.4789	1.5315	1.8863	1.4307	0.9597	0.7107	0.4472	0.7632	0.6547	1.0546	1.5254	1.5021	1.7608	2.4863	0.9388	0.7985	0.5391	0.9938	1.0403	1.5868	1.8947	2.9949	1.0929	0.7552
3336	2-aminophenol sulfate	Xenobiotics	Chemical	43266	LC/MS Neg	100004322	1677	188.002		181670	158022		HMDB61116	0.1927	1.6096	0.1927	0.1927	0.1927	0.1927	0.1927	0.4286	0.481	1	0.9078	0.2762	2.0887	2.3569	0.1927	0.2477	0.1927	0.1927	0.1927	0.1927	0.1927	0.1927	0.1927	0.1927	0.1927	0.5904	0.4302	1.8747	1.1783	1.5902	0.1927	0.1927	0.3781	0.1927	1.5971	0.1927
1544	2-arachidonoyl glycerol	Lipid	Monoacylglycerol	19266	LC/MS Neg	100000584	6170	303.233	53847-30-6	5282280	4445451	C13856	HMDB04666	1.2931	0.9934	0.6542	0.033	1.3943	1.8651	2.9629	0.734	1.5609	2.1574	0.4611	1.5826	1.346	2.2629	2.2646	1.0926	1.8278	2.6853	0.1711	0.033	0.7508	1.15	0.9344	0.4698	0.7303	0.033	2.609	1.4406	1.5972	0.7624	0.9651	0.2423	1.5615	0.033	4.723	0.033
1552	2-docosahexaenoylglcyerol*	Lipid	Monoacylglycerol	48675	LC/MS Neg	100006352	6000	309.222			24765781		HMDB11557	0.9938	0.3493	0.6192	0.0412	0.9201	0.974	0.9156	1.529	1.9113	1.4736	0.8573	1.6429	1.4692	2.8801	2.0032	0.2328	1.2587	2.089	0.0574	2.1891	0.121	0.8153	1.5264	0.1907	1.2442	0.4571	2.7077	1.3613	1.6874	0.4752	0.2158	0.0412	0.2875	0.0412	1.0609	0.1263
272	2-hydroxy-3-methylvalerate	Amino Acid	Leucine, Isoleucine and Valine Metabolism	36746	LC/MS Neg	100001541	1800	131.071	488-15-3	164623	144317		HMDB00317	0.0918	0.0918	0.0918	0.0918	0.2383	1.2659	1.0597	0.0918	0.0918	0.1125	0.1353	1.1803	0.9747	0.907	2.6479	2.5413	1.9008	2.8474	0.4696	0.2464	0.4448	1.4478	2.7498	2.1102	2.8672	1.8936	0.7736	0.2188	0.4546	0.2635	0.6698	0.8197	0.6598	1.0253	0.4532	0.0918
1099	2-hydroxyadipate	Lipid	Fatty Acid, Dicarboxylate	31934	LC/MS Polar	100001153	3000	161.046	18294-85-4	193530	167943	C02360	HMDB00321	0.6654	0.2735	0.527	0.3899	0.6343	0.7168	0.8772	0.752	0.4507	0.4579	0.528	0.2735	0.9992	0.8842	0.6725	0.8029	0.9297	1.7345	0.3687	0.5708	4.7904	9.4917	2.9856	2.5043	0.842	0.9206	2.7744	1.0703	1.46	1.3122	0.7102	1.8873	1.5251	2.3672	0.6936	0.6206
301	2-hydroxybutyrate (AHB)	Amino Acid	Methionine, Cysteine, SAM and Taurine Metabolism	21044	LC/MS Polar	100000933	1258	103.04	3347-90-8	440864	389701	C05984	HMDB00008	1.0246	0.9032	0.617	0.8295	0.9488	0.8149	0.7176	1.0319	1.1923	1.1963	0.8598	1.6739	0.8854	1.1356	1.1209	1.6829	1.0713	2.302	0.3025	1.3955	2.1789	2.134	0.795	0.8504	0.7417	0.7919	1.9151	0.9305	1.1939	1.3312	0.6597	0.5477	0.5664	0.7405	1.17	1.1042
1222	2-hydroxydecanoate	Lipid	Fatty Acid, Monohydroxy	42489	LC/MS Neg	100004089	4840	187.134	5393-81-7	21488	20195			0.6073	0.6878	0.4239	0.5897	0.6016	0.7874	0.998	0.9967	0.6752	0.8222	1.1045	0.7703	1.5083	1.4151	1.002	0.837	0.5111	0.9107	0.3796	0.7476	0.7062	0.9713	1.8313	1.3434	2.1554	1.0566	1.2358	0.8087	0.5685	1.4324	0.4684	1.8753	0.7612	4.9107	0.7692	0.4653
1096	2-hydroxyglutarate	Lipid	Fatty Acid, Dicarboxylate	37253	LC/MS Polar	100002070	3352.8	147.03	40951-21-1	43	42	C02630	HMDB00606	1.1792	2.7518	1.3245	2.1847	1.4998	2.1134	1.1282	0.8165	0.8856	1.2717	1.4046	1.9465	1.0427	2.4333	0.6178	0.7515	0.982	1.3058	0.2689	0.4624	0.9309	1.1377	1.3343	0.9992	1.0033	0.884	1.0036	0.5183	0.544	0.9209	3.8584	1.2279	4.7539	0.9967	1.0008	1.2756
3357	2-hydroxyisobutyrate	Xenobiotics	Chemical	22030	GC/MS	100000748	1107.5	130.9	594-61-6	11671	11181		HMDB00729	0.9313	1.2693	1.1041	1.1028	1.6165	1.1606	0.7955	1.6376	2.2365	2.0122	0.9536	2.3516	1.4085	1.5481	0.773	0.9172	0.4954	0.6483	0.4688	0.5834	1.0721	0.9083	0.9198	1.0128	0.6776	1.0626	1.2669	0.7842	0.6415	0.4862	1.3111	0.9412	1.0233	0.9767	1.7279	1.3447
1221	2-hydroxyoctanoate	Lipid	Fatty Acid, Monohydroxy	22036	LC/MS Neg	100000743	3736.8	159.103	617-73-2	94180	84994		HMDB02264	0.4799	0.6645	0.4792	0.4693	0.6391	1.1561	1.7007	1.1096	0.8207	1.2174	1.267	0.8314	1.3351	1.2278	1.0101	1.1473	0.8613	0.9491	0.5921	0.5398	1.1537	1.3285	1.9005	1.0499	2.5415	1.1648	0.683	0.775	0.6486	1.5353	0.6388	2.3198	1.3996	4.0143	0.7223	0.2431
1224	2-hydroxypalmitate	Lipid	Fatty Acid, Monohydroxy	35675	LC/MS Neg	100001579	5511.2	271.228	764-67-0	92836	83805		HMDB31057	0.3312	1.0741	0.5334	0.3312	0.5351	0.7428	0.66	0.7989	0.7327	0.9013	0.7612	0.6679	0.537	0.975	1.1755	1.5586	0.757	0.7738	1.0142	1.1444	1.1462	1.2769	0.8221	1.2706	0.9006	0.4794	0.9021	0.7281	0.8963	1.025	0.8044	1.4946	1.1739	2.1509	1.2336	0.4347
178	2-hydroxyphenylacetate	Amino Acid	Phenylalanine and Tyrosine Metabolism	1432	LC/MS Polar	235	858.6	151.04	614-75-5	11970	11476	C05852	HMDB00669	1.2715	1.6146	1.5859	1.8638	2.3441	4.5718	0.6995	1.7953	3.5875	2.5536	1.8078	3.8683	1.7412	2.8303	0.4272	0.3332	0.2911	0.925	0.1058	0.2638	0.7763	0.7428	0.9772	0.7572	0.9933	0.9761	0.95	1	0.8235	0.703	2.3325	0.2745	3.0156	0.3806	5.0715	3.9599
1225	2-hydroxystearate	Lipid	Fatty Acid, Monohydroxy	17945	LC/MS Neg	1239	5695	299.259	629-22-1	69417	62625	C03045		0.9512	1.1994	0.8735	0.2732	0.9109	0.8946	0.8916	0.8841	1.2905	1.5666	1.0848	1.048	0.3521	0.7451	1.2812	1.2622	1.0952	0.9995	2.3783	1.309	1.3637	0.7588	0.7342	0.8561	0.2732	0.3557	0.6661	0.6626	0.4234	0.7869	0.952	1.5682	1.2625	1.2797	1.6672	0.669
1541	2-linoleoylglycerol (2-monolinolein)	Lipid	Monoacylglycerol	32506	LC/MS Neg	100000987	6250	279.233	3443-82-1	5365676	4517636		HMDB11538	0.8331	0.7018	0.9874	0.0616	1.1609	1.3954	1.7882	0.5762	1.1954	1.5121	0.5415	1.7424	1.4608	2.955	1.6579	1.1342	1.829	2.659	0.0691	2.0798	0.499	2.0045	1.0415	0.2558	0.9156	0.2315	1.7688	0.9069	0.9225	0.7362	0.6149	0.3093	1.0053	0.9992	2.0362	0.2823
267	2-methylbutyrylcarnitine (C5)	Amino Acid	Leucine, Isoleucine and Valine Metabolism	45095	LC/MS Pos	100001509	2465	246.17	31023-25-3	6426901	4932320		HMDB00378	0.354	3.8991	0.7085	0.1382	0.8198	0.1791	0.3125	1.2812	3.2277	1.7174	1.014	1.6124	0.8681	0.8925	0.9025	3.0265	1.1604	0.4697	0.4172	0.3981	1.8313	1.0686	0.6242	3.1796	1.1765	0.7659	1.5031	3.2102	0.7381	1.246	0.983	0.815	1.6133	0.917	5.3018	0.7293
268	2-methylbutyrylglycine	Amino Acid	Leucine, Isoleucine and Valine Metabolism	31928	LC/MS Pos	100001155	2582.2	160.097	52320-67-9	193872	168243		HMDB00339	0.4892	1.1154	0.4703	0.2837	0.7932	0.9792	0.9256	0.2062	0.4868	0.5259	1.2834	1.2698	1.1235	1.4294	0.9467	1.0232	0.8478	0.7991	0.194	0.3312	0.3304	1.28	1.5797	1	1.1829	1.8399	0.8445	0.8369	0.845	1.4982	2.2764	2.594	1.6599	1.9945	1.7679	0.5147
1164	2-methylmalonyl carnitine	Lipid	Fatty Acid Synthesis	35482	LC/MS Pos	100001596	1552.7	262.129	149181-64-6	53481628	21403178		HMDB13133	1.0061	1.5579	1.3631	1.4702	0.9735	1.3325	0.6175	0.6244	0.4442	0.8132	0.2374	0.6466	0.2442	0.7236	1.3399	1.5335	1.0614	0.9768	0.5784	1.1655	1.001	1.4456	1.3695	0.4048	1.5612	1.6896	1.0726	1.0414	0.953	0.999	0.8861	1.3289	0.0622	1.4391	0.9849	0.8626
1539	2-oleoylglycerol (2-monoolein)	Lipid	Monoacylglycerol	21232	LC/MS Pos	100000943	5821.7	374.326	3443-84-3	5319879	4478086			1.5233	3.4433	2.0745	1.2134	0.585	0.8231	0.9651	0.8575	4.3152	1.2491	0.3181	0.5283	0.9227	2.4288	0.4769	3.2462	0.6592	1.4129	0.1576	0.0612	3.5744	0.8416	1.4187	14.3883	0.6557	1.2687	1.0349	1.0373	2.6372	1.2797	7.5436	14.7143	0.8927	6.9083	0.6353	1.6344
1401	2-palmitoleoylglycerophosphocholine*	Lipid	Lysolipid	35819	LC/MS Pos	100001561	5490	494.324			21403164			0.167	2.7164	0.0346	0.0346	0.0346	1	4.494	0.0529	0.0346	0.0346	0.0494	0.0346	0.324	1.5981	0.8479	2.2433	0.1145	0.3211	0.0346	0.0346	2.0675	3.0322	0.0346	14.0198	0.6648	0.0346	0.3438	0.0346	0.0346	0.0346	4.3253	39.9088	1.1521	9.9275	0.1504	0.0346
1534	2-palmitoylglycerol (2-monopalmitin)	Lipid	Monoacylglycerol	33419	LC/MS Neg	100001048	6628.9	255.233	23470-00-0	123409	110006		HMDB11533	0.8779	0.0083	0.3727	0.0083	1.5983	4.6862	0.5551	0.9684	0.8563	0.929	0.7073	2.1814	1.012	1.7121	0.3272	0.1898	0.403	2.4781	0.2145	1.0703	0.0083	0.9631	1.7764	0.0267	1.257	1.1671	1.6101	0.3713	1.756	1.1501	1.4205	0.0416	0.1767	3.281	1.3091	0.196
1399	2-palmitoylglycerophosphocholine*	Lipid	Lysolipid	35253	LC/MS Pos	100001562	5610	496.34		15061532	21403165			0.8973	7.6194	0.6034	0.0283	0.5055	1.1587	5.3731	0.3562	2.8103	0.1269	0.4875	0.0539	0.7617	1.8375	2.7147	3.378	0.9868	1.1252	1.6786	0.0283	13.0213	5.8828	0.2368	16.1212	1.271	0.5789	0.9734	0.3376	0.2651	0.6451	4.6882	66.4777	1.594	30.5057	0.8434	1.4751
1405	2-stearoylglycerophosphocholine*	Lipid	Lysolipid	35255	LC/MS Pos	100001555	5777	524.371		10208382	8383879			1.4223	1.4834	0.6468	0.3208	0.6376	1.1293	3.5908	0.4969	2.8616	0.1523	0.4348	0.0379	0.2443	1.4667	2.2454	3.1152	0.7905	0.7584	0.0379	0.0379	9.2487	0.7663	0.082	12.61	1.024	0.7278	1	0.3011	0.3588	1.3167	5.263	40.9305	0.933	11.9596	0.3999	1.2606
1441	2-stearoylglycerophosphoethanolamine*	Lipid	Lysolipid	41220	LC/MS Neg	100003901	6350	480.31			24769218			0.9451	0.5042	0.7679	0.1488	0.9089	1.9466	1.3985	1.039	1.0698	1.1722	2.707	0.9894	0.6738	1.1844	0.9627	1.2	1.7572	2.7468	0.1891	2.1375	1.1424	0.7031	1.5292	0.5681	0.9226	0.6424	0.7428	1.0139	0.9606	0.7143	0.7212	0.6816	1.1018	1.4609	1.6818	0.2005
119	3-(4-hydroxyphenyl)lactate	Amino Acid	Phenylalanine and Tyrosine Metabolism	32197	LC/MS Neg	240	1379	181.051	6482-98-0	9378	9010	C03672	HMDB00755	0.4845	0.3848	0.5224	0.2173	0.3874	5.9227	4.3927	0.2265	0.2268	0.5869	0.6557	4.9723	1.509	4.3334	3.7539	7.2542	5.4773	8.1375	3.6166	0.1708	0.8967	1.1304	6.1504	5.2711	4.0346	3.3256	1.1033	0.449	0.2914	0.3181	9.0722	4.407	7.2245	2.991	0.5669	0.3403
2479	3-aminoisobutyrate	Nucleotide	Pyrimidine Metabolism, Thymine containing	1566	GC/MS	1114	1252.2	102	10569-72-9;214139-20-5	64956	58481	C05145	HMDB03911	1.2934	1.3268	1.0128	1.1161	1.6036	0.788	0.9861	0.7112	1.028	0.9933	0.8771	0.8259	0.6707	0.651	1.2353	1.7494	1.5417	0.8792	0.1801	1.563	1.1201	2.8324	1.1059	1.0067	0.6405	1.0604	1.455	1.0193	1.2632	0.5477	0.4947	0.6289	0.8147	0.5744	1.4761	0.8855
1802	3-dehydrocholate	Lipid	Secondary Bile Acid Metabolism	43835	LC/MS Neg	100001062	5050	405.265	2304-89-4	159655	140376		HMDB00502	0.5388	2.7483	1.9589	0.3069	1.0356	0.9751	0.4384	1.365	1.3524	1.6924	0.699	1.1334	1.3627	1.485	0.3962	0.9328	0.8552	0.5802	0.0695	2.3851	0.8675	0.4745	0.6528	0.7318	0.669	0.3894	0.7504	0.4671	7.0665	0.935	0.9673	1.8658	1.5256	0.9053	0.5255	0.5213
273	3-hydroxy-2-ethylpropionate	Amino Acid	Leucine, Isoleucine and Valine Metabolism	32397	LC/MS Neg	100001170	975	117.056	4374-62-3	188979	164207		HMDB00396	0.7507	2.0252	0.8481	2.4662	2.2262	1.9713	0.9137	1.943	3.874	3.5387	2.7106	5.3837	3.2773	4.0935	0.5627	0.4242	0.7145	0.5662	0.0544	0.7833	1.4165	0.3644	1.0295	1.1909	1.4145	0.8852	2.8076	1.0543	0.7721	0.6623	1.9258	0.6835	0.7951	0.4767	2.0224	3.3853
1589	3-hydroxy-3-methylglutarate	Lipid	Mevalonate Metabolism	531	LC/MS Polar	112	2700	161.046	503-49-1	1662	4573695	C03761	HMDB00355	0.9874	0.5261	0.3828	1.5817	0.8824	1.2749	1.3362	0.3353	0.8796	0.3098	1.5734	0.6625	0.7484	0.3759	0.9594	1.296	1.5861	0.5731	2.4266	1.294	0.5357	1.0673	1.2567	0.925	0.5852	1.3394	0.7276	0.9431	1.0825	1.5543	0.4347	0.8174	0.9699	1.5667	0.9801	0.5779
1217	3-hydroxybutyrate (BHBA)	Lipid	Ketone Bodies	542	LC/MS Polar	254	1443.3	103.04	625-72-9	441	428	C01089	HMDB00357	1.2097	0.6579	0.6674	2.8276	1.2853	1.0394	1.2744	0.3359	1.4121	0.3654	1.1445	0.7621	0.5025	0.4853	0.5165	1.0603	0.9606	0.4362	0.2478	0.9297	0.4484	1.0946	0.7035	0.4324	0.4658	0.8781	0.5003	0.8051	0.8575	1.6935	0.2362	1.1884	1.6238	1.7137	1.6991	0.7718
1229	3-hydroxydecanoate	Lipid	Fatty Acid, Monohydroxy	22053	LC/MS Neg	100000997	4634.7	187.134	5561-87-5	26612	24790		HMDB02203	0.8403	0.9173	0.6301	0.5983	0.7712	0.6617	0.7373	0.804	1.4658	1.0568	0.567	1.3143	1.317	1.8001	1.2336	1.01	0.7686	1.0709	0.4777	0.7657	0.6729	0.9993	1.2986	1.0365	0.8577	0.8469	1.1269	0.9133	0.8493	1.05	1.6405	1.3645	0.9199	1.3564	0.8627	0.9594
2776	3-hydroxyindolin-2-one	Xenobiotics	Food Component/Plant	42561	LC/MS Pos	100003823	2645	132.044	61-71-2	6097	5872	C11130		1.343	1.7967	0.7756	0.1343	1.8378	0.5566	0.3013	0.8497	0.3101	0.4471	0.3639	0.9744	1.9856	0.6752	2.4022	2.8375	1.5607	1.0493	0.7335	0.6651	0.3014	5.2468	1.4411	2.0773	2.3405	2.8169	1.5164	1.0724	0.3914	1.3911	1.2457	1	0.9546	1.135	0.3502	1.2731
281	3-hydroxyisobutyrate	Amino Acid	Leucine, Isoleucine and Valine Metabolism	1549	LC/MS Polar	111	1619.1	103.04	2068-83-9	87	10140307	C06001	HMDB00336	1.2553	0.8339	0.7828	1.1572	1.0852	1.0232	0.4829	0.46	1.0376	0.9768	0.703	1.2675	0.7214	0.9769	0.9924	1.3437	0.9029	1.8452	0.6062	0.6962	1.058	1.9703	1.1064	1.4285	0.9167	1.0646	1.315	0.7374	1.1794	0.8006	0.3279	0.5352	1.2416	1.1854	1.4607	0.5433
1231	3-hydroxylaurate	Lipid	Fatty Acid, Monohydroxy	32457	LC/MS Neg	100001112	5175	215.165	53941-38-1	94216	85026		HMDB00387	0.5578	0.6991	0.5405	0.4336	0.5726	0.5013	0.6559	1.0688	1.3813	0.9898	0.6724	1.0266	1.303	1.4326	1.12	0.8328	0.9719	0.9277	0.4384	1.0132	0.4192	0.8551	0.9225	1.0102	0.7585	0.7122	0.9868	1.0448	0.8538	1.0155	0.9798	1.093	0.8775	1.1206	0.9416	0.6721
1233	3-hydroxymyristate	Lipid	Fatty Acid, Monohydroxy	21158	LC/MS Neg	100000882	5335	243.197	3422-31-9	16064	15252			0.771	0.7007	0.5021	0.3389	0.6675	0.6743	0.7878	1.2055	1.5453	1.1031	0.784	1.2982	1.5593	1.6499	1.3182	0.9178	1.0102	1.187	0.5357	1.2098	0.3898	1.1665	1.1277	0.8541	0.948	0.662	1.1695	0.9562	0.8575	0.9845	0.8594	0.9577	0.9566	1.2489	1.0837	0.5886
1228	3-hydroxyoctanoate	Lipid	Fatty Acid, Monohydroxy	22001	LC/MS Neg	100000773	3446	159.103	88930-08-9	26613	24791		HMDB01954	1.0188	0.9924	0.9382	0.9348	1.0876	0.9812	1.1174	0.554	1.0805	0.9327	0.6289	0.9649	0.9101	1.1978	1.0728	1.1927	0.914	1.047	0.6056	0.8144	1.4139	1.2832	1.0425	0.8858	0.8152	0.8042	0.9974	0.8735	0.7464	0.972	1.2088	3.8721	1.3628	6.5563	1.1893	1.3274
1234	3-hydroxypalmitate	Lipid	Fatty Acid, Monohydroxy	27503	LC/MS Neg	100000983	5476	271.228	928-17-6	301590	266538		HMDB10734	1.1332	0.504	0.5027	0.1203	0.6434	0.7255	1.3076	1.1463	1.6733	1.34	0.8644	1.0984	0.8211	1.5246	1.6002	0.9661	1.5821	1.3088	0.4079	1.8379	0.515	1.5941	1.0151	0.5871	0.7036	0.3528	1.1234	0.8515	0.5961	0.8062	0.6881	1.5725	1.2561	2.6508	1.1904	0.4314
3434	3-hydroxypyridine sulfate	Xenobiotics	Chemical	48448	LC/MS Neg	100006098	1595.5	173.987	1955-23-3		16232314			8.4399	3.7793	6.72	2.5064	1.671	4.7711	3.089	0.4902	0.1708	0.8777	0.1462	0.1462	0.1462	0.9249	1	1.5039	0.8513	0.9964	0.1462	0.9202	2.7513	2.246	0.4105	0.2454	0.2762	0.357	0.497	0.6401	0.1462	0.1462	3.7853	5.1915	2.2196	3.1281	6.0836	3.7164
199	3-indoxyl sulfate	Amino Acid	Tryptophan Metabolism	27672	LC/MS Neg	100000467	2222.2	212.002	2642-37-7	10258	9840		HMDB00682	4.3551	8.6656	3.1078	1.9258	3.2096	0.7557	0.9199	2.2988	0.7814	1.5754	3.0217	1.0204	1.5885	0.6253	0.1173	0.4454	1	0.5522	1.0083	1.0229	2.9014	1.0675	1.1342	0.5621	0.8778	2.5686	1	1.5762	0.4324	0.5054	0.6394	0.0578	0.9234	0.0285	1.1457	2.6013
278	3-methyl-2-oxobutyrate	Amino Acid	Leucine, Isoleucine and Valine Metabolism	44526	LC/MS Neg	100000936	1465	115.04	3715-29-5	49	48	C00141	HMDB00019	1.1021	2.7101	0.8573	0.449	0.7256	1.19	0.5	0.9349	0.5773	1.5779	1.898	1.712	1.1929	2.7739	0.7146	0.5274	0.8154	0.9816	0.3427	0.6363	0.9588	1.0146	2.0338	0.5229	1.4183	0.7728	1.1232	0.7831	1.1608	1.0921	1.9881	1.0036	2.7687	1.2041	1.1853	1.2024
266	3-methyl-2-oxovalerate	Amino Acid	Leucine, Isoleucine and Valine Metabolism	15676	LC/MS Neg	100000036	2064.2	129.056	1460-34-0;51829-07-3	47	46	C00671	HMDB03736	1.1433	3.4968	0.8705	0.2911	0.649	1.4651	0.5318	1.0916	0.6036	2.0452	3.1828	2.6018	1.582	4.2634	0.6571	0.4906	0.7226	0.7224	0.3037	0.4687	1.0337	1.4666	2.8091	0.7276	1.8668	0.8605	1.2947	0.711	1.1105	0.8356	3.7561	1.5075	4.534	1.24	1.3382	1.5234
244	3-methylcrotonylglycine	Amino Acid	Leucine, Isoleucine and Valine Metabolism	31940	LC/MS Pos	100001149	2573.6	158.081	33008-07-0	169485	148224		HMDB00459	0.5363	0.0947	0.2728	0.0947	0.2949	0.4529	0.5585	0.4963	1.5693	0.3776	0.8655	1.7555	2.4126	2.8184	1.5079	1.8474	1.046	1.3162	0.1695	0.2045	0.6184	0.9606	1.3868	2.0313	1.4857	1.2859	0.5626	0.779	0.4805	0.5844	1.901	1.9911	3.3874	1.867	2.067	0.3415
2461	3-methylcytidine	Nucleotide	Pyrimidine Metabolism, Cytidine containing	35132	LC/MS Pos	100001466	1325	258.108	21028-20-6	159649	9164190			1.0418	1.2182	0.7045	0.8546	1.339	0.6235	0.9856	0.8698	0.9994	0.707	1.0774	0.4911	0.9321	1.3268	1.4423	1.1304	1.2476	1.0914	0.0073	1.0144	1.3126	1.153	0.6442	1.0359	0.7379	0.5136	0.8393	1.0006	1.056	1.2276	1.0832	1.2054	1.1413	1.3212	0.8833	0.9023
82	3-methylglutarylcarnitine (1)	Amino Acid	Lysine Metabolism	46547	LC/MS Pos	100005849	1870	290.16		128145	113619		HMDB00552	0.2919	0.3621	0.4497	0.2562	0.7651	0.1974	0.4942	1.2474	1.1952	0.6118	1.7435	0.5685	1.649	0.9725	0.4367	0.5922	0.7083	0.1838	0.1838	0.8356	0.2532	1.3666	0.7154	1	0.8566	1.0275	1.352	1.1534	1.224	2.3244	0.202	0.6255	0.6206	1.1771	0.398	0.3523
83	3-methylglutarylcarnitine (2)	Amino Acid	Lysine Metabolism	46548	LC/MS Pos	100005850	1960	290.16		128145	113619		HMDB00552	0.464	0.4414	0.6083	0.1845	0.0288	0.0288	0.0288	2.2879	2.5652	2.6952	3.7436	0.8632	0.7423	0.9275	0.2728	0.6416	0.7694	0.2396	0.0288	1.2585	0.8782	0.5427	0.0288	0.9703	1.0895	1.6399	1.7608	1.7686	2.5637	7.3153	0.0288	0.0425	0.0288	0.0531	0.534	0.4414
54	3-methylhistidine	Amino Acid	Histidine Metabolism	15677	LC/MS Neg	100000042	906.3	168.078	368-16-1	64969	58494	C01152	HMDB00479	0.1089	0.2524	0.1927	0.6768	0.3082	0.4589	0.2875	0.2317	0.3144	0.5549	1.0601	0.5836	0.5456	1.012	0.7728	1.5344	1.6056	0.7154	0.5864	0.1789	1.9855	0.9051	1.4022	1.0533	1.8341	1.359	1.6559	0.0796	1.4796	1.6188	1.12	0.7257	0.9816	0.0796	2.9895	0.6023
776	3-phosphoglycerate	Carbohydrate	Glycolysis, Gluconeogenesis, and Pyruvate Metabolism	1414	LC/MS Neg	132	583	184.986	80731-10-8	724	10669764	C00597	HMDB00807	0.7417	0.5175	0.3784	0.5996	0.9095	0.531	0.5248	0.2302	0.2302	0.7035	2.3387	0.2302	0.2302	0.2302	0.2302	0.2302	0.2302	0.2302	4.5914	0.4128	0.2302	0.2302	0.2302	0.2302	1.1042	3.1414	0.2302	0.2302	1.3809	1.3513	0.2302	1	0.2302	3.9114	0.2302	0.2302
2450	3-ureidopropionate	Nucleotide	Pyrimidine Metabolism, Uracil containing	3155	LC/MS Polar	1053	2230	131.046	462-88-4	111	109	C02642	HMDB00026	0.103	0.4261	0.103	0.103	0.103	0.103	0.103	0.103	0.5148	0.103	1.8349	1.0318	1.2899	1.7544	2.2716	1.4748	0.103	0.103	0.4221	1	1.6121	0.103	0.1166	1.3723	0.9996	1.8497	1.6056	1.7617	1.2613	0.8425	0.3231	0.103	1.5511	0.3587	4.8083	2.1641
369	4-guanidinobutanoate	Amino Acid	Guanidino and Acetamido Metabolism	15681	LC/MS Pos	100000096	1150	146.092	463-003;463-00-3	500	486	C01035	HMDB03464	0.5741	9.0612	0.7365	0.8029	0.649	0.7244	1.008	0.5391	0.2303	0.3689	0.3206	0.2854	0.3889	1.1682	0.992	0.9873	2.204	1.9304	1.0127	0.5093	0.6445	17.279	1.079	0.7464	7.7011	1.1457	0.6993	1.5051	1.0756	0.8093	0.6404	0.553	0.5951	0.605	4.2732	0.4815
383	4-hydroxy-nonenal-glutathione	Amino Acid	Glutathione Metabolism	48487	LC/MS Neg	100006240	3319.2	462.192	99927-70-5					1.0485	0.8478	0.6244	0.0374	0.499	6.4541	5.5131	0.0374	0.1881	0.7937	0.0374	0.3243	1.1016	0.2815	2.907	3.7103	0.9348	1.1022	0.3583	1.5263	0.536	4.2079	1.7944	1.3599	1	0.6425	0.3993	0.0374	1	0.0374	1.2513	35.7443	1.7265	17.6684	0.0374	0.0374
118	4-hydroxyphenylpyruvate	Amino Acid	Phenylalanine and Tyrosine Metabolism	1669	LC/MS Neg	1141	1690.1	179.035	156-39-8	979	954	C01179	HMDB00707	1.1342	1.7314	0.7195	0.4959	0.6809	1.0622	0.6149	0.7065	0.9378	1.5233	1.1273	1.5407	1.0058	2.9933	0.9382	0.7562	0.7813	1.2745	0.6624	0.5743	0.7474	1.2413	2.7607	0.6643	1.645	0.6506	1.1539	0.8245	1.205	0.9942	3.8018	1.2598	4.5718	0.9353	0.6107	1.2452
69	4-imidazoleacetate	Amino Acid	Histidine Metabolism	32349	LC/MS Pos	100001207	757	127.05	645-65-8	96215	86856	C02835	HMDB02024	1.3349	0.3609	0.7826	0.4284	0.5592	0.8795	0.9048	0.8795	0.6669	0.5117	0.5495	1.2133	1.4718	3.6904	1.7461	0.9595	0.9936	2.0069	0.3609	0.6307	1.0807	0.6643	1.2098	0.848	1.6286	0.8828	1.1874	0.8321	1.2017	0.8065	2.1683	3.7552	1.9601	3.8054	0.8734	0.967
237	4-methyl-2-oxopentanoate	Amino Acid	Leucine, Isoleucine and Valine Metabolism	22116	LC/MS Neg	100000551	2170	129.056	816-66-0	70	69	C00233	HMDB00695	0.9478	2.6539	0.9629	0.234	0.5978	1.2669	0.3409	0.953	0.5311	1.8182	2.4762	2.1123	1.3076	4.1862	0.5806	0.3851	0.6223	0.6086	0.2618	0.5061	0.6776	1.0811	2.482	0.5022	1.5624	0.9548	1.1017	0.6094	1.0416	1.0452	3.1814	1.7271	5.0365	2.0391	1.1493	1.5515
91	5-aminovalerate	Amino Acid	Lysine Metabolism	18319	LC/MS Pos	100000454	835	118.086	660-88-8	138	135	C00431	HMDB03355	0.8768	1.6208	2.0316	1.6367	1.0925	1.0131	0.7325	0.4753	0.6238	0.5202	0.2782	1.5844	0.9678	0.5841	0.8581	0.7647	0.3061	0.9181	1.0775	0.7872	1.1788	0.72	1.3484	1.294	0.2037	0.6058	0.8175	0.8958	1.0808	1.0802	0.5569	1.477	1.7137	0.8255	2.6368	2.2771
976	5-dodecenoate (12:1n7)	Lipid	Medium Chain Fatty Acid	33968	LC/MS Neg	100001232	5224	197.155	2430-94-6	5312378	4471803		HMDB00529	0.7054	0.4678	0.5033	0.7457	0.6952	0.9088	0.9139	0.9919	0.8704	0.9859	0.8382	1.6286	1.5975	1.3504	0.6921	0.8922	0.7959	0.9014	0.6118	0.4705	0.1948	1.5098	2.3716	0.8699	1.5476	1.119	1.0081	1.0141	1.268	1.2884	0.9537	0.9445	0.5383	1.3794	0.9847	0.4958
1324	5-HETE	Lipid	Eicosanoid	37372	LC/MS Neg	100002137	5382	319.228	73307-52-5	5280733	8038582	C04805	HMDB11134	0.3803	0.4419	0.3703	0.0666	0.2306	0.8999	1.5777	0.6329	0.831	1.3904	0.773	0.7628	0.9034	0.9423	1.9285	2.0623	1.4137	1.3202	0.4575	2.1478	0.536	2.2286	1.7459	0.7118	0.9673	0.8247	1.4492	0.7501	1.3108	1.0327	0.4433	2.3538	1.4961	2.5929	0.9263	0.405
215	5-hydroxyindoleacetate	Amino Acid	Tryptophan Metabolism	437	LC/MS Pos	71	2559.9	192.066	54-16-0	1826	1760	C05635	HMDB00763	1.7371	0.2504	1.5804	2.5838	3.0965	1.3763	1.1444	1.0477	0.7397	2.9132	1	1.5252	0.0249	0.0249	0.0249	0.0249	0.0249	0.0249	0.1271	0.0249	0.4811	0.0249	0.0249	0.0249	0.0249	0.0249	0.0249	0.3655	0.0249	0.0249	0.3708	0.0249	0.2743	0.0249	1.6829	2.1115
2788	5-ketogluconate	Xenobiotics	Food Component/Plant	15687	LC/MS Polar	100000099	2705	193.035	91446-96-7	5460352	4573911	C01062	HMDB11731	0.9206	0.3807	0.5783	2.2714	1.3069	0.9872	0.9094	0.5488	0.5027	0.4789	0.4845	0.9413	0.6971	1.6401	0.581	1.4257	0.8513	1.7128	0.2685	0.2685	0.4431	0.9092	2.6358	1.4049	1.8952	0.9733	1.4732	1.7288	1.6041	1.6403	0.7205	0.8739	0.8431	0.7853	0.8728	0.2685
2470	5-methyl-2'-deoxycytidine	Nucleotide	Pyrimidine Metabolism, Cytidine containing	38159	LC/MS Pos	100002300	1481	242.114	838-07-3	440055	389065	C03592	HMDB02224	1.008	0.9741	1.3468	1.267	1.1579	0.6725	0.7275	0.8574	0.9051	0.8828	0.8954	0.7039	0.7402	1.0309	1.023	1.0629	1.1178	0.9281	3.0964	0.8053	1.0002	0.8518	0.8974	0.7007	0.8121	0.9726	1.209	1.1489	1.2069	1.0374	0.6103	0.4822	0.7662	0.5317	1.0366	1.0673
2462	5-methylcytidine	Nucleotide	Pyrimidine Metabolism, Cytidine containing	22119	LC/MS Pos	100000763	1420.5	258.108	2140-61-6	92918	83877		HMDB00982	0.823	1.2354	0.7224	0.4622	0.8819	0.5718	0.687	1.3035	1.441	1.1499	0.9569	1.2802	1.3748	1.478	1.3884	1.5405	1.333	1.7038	0.2003	0.9075	1.2163	0.9591	0.3369	1.1227	0.5692	0.7641	0.6211	0.995	0.8724	0.8708	1.5918	1.574	1.6985	1.2411	0.6803	0.9187
360	5-methylthioadenosine (MTA)	Amino Acid	Polyamine Metabolism	1419	LC/MS Pos	212	2444.9	298.097	2457-80-9	439176	388321	C00170	HMDB01173	1.2134	0.7018	1.2535	1.2108	1.0874	0.995	0.6254	1.2811	0.6802	0.999	0.6817	0.5289	0.5091	1.0074	0.5356	0.3809	0.607	1.5074	0.4535	0.6045	1.258	1.747	1.001	0.6254	1.0043	0.8851	1.4743	0.566	1.548	1.0334	1.0766	0.5546	0.4168	0.6634	1.6739	1.8697
2437	5-methyluridine (ribothymidine)	Nucleotide	Pyrimidine Metabolism, Uracil containing	35136	LC/MS Neg	100001446	1778.1	257.078	1463-10-1	445408	393058		HMDB00884	1.4331	1.1819	2.0412	1.6033	1.4956	0.8865	1.2192	0.702	0.9569	0.9968	0.7526	0.6757	0.6978	1.0251	0.898	0.9623	1.2133	0.7634	2.6645	0.9044	0.9314	0.8164	0.7092	0.5002	0.5949	1.2216	1.1013	1.0127	1.256	1.3916	0.921	0.5188	1.1848	0.6179	1.1772	1.3433
379	5-oxoproline	Amino Acid	Glutathione Metabolism	1494	LC/MS Neg	1021	738.5	128.035	98-79-3	7405	7127	C01879	HMDB00267	0.6173	1.1314	0.486	0.5705	0.7396	0.5351	0.7452	0.9631	0.878	1.0033	1.5651	2.3279	2.1402	3.3063	0.9048	1.2476	1.1005	0.8875	0.9967	0.5696	0.818	0.7974	1.16	1.1379	1.443	1.8682	0.872	0.7995	0.6357	0.8268	2.1764	0.6967	3.4401	0.8495	1.2101	1.0369
1793	6-oxolithocholate	Lipid	Secondary Bile Acid Metabolism	46336	LC/MS Neg	100001068	5033	389.27	2393-61-5	164960	144621			2.4841	1.2882	7.7154	0.4388	2.9169	0.5369	0.9198	0.719	0.7589	1.0034	0.8099	1.9181	3.5571	1.0278	0.8278	0.6809	0.4465	0.084	0.084	2.3632	1.076	0.3243	0.5875	0.7529	1.5285	0.3553	0.6853	0.851	6.011	0.7348	0.9966	1.6495	1.2156	1	4.8826	1.9805
3085	6-oxopiperidine-2-carboxylic acid	Xenobiotics	Drug	43231	LC/MS Pos	100004499	1826.6	144.066	34622-39-4	3014237	2282737			0.4098	0.3873	0.2642	0.3997	0.6586	0.4225	0.9588	0.5292	0.4568	0.4309	0.3773	0.3212	0.4382	0.6136	1.234	1.1735	1.1044	1.7228	0.4007	1.3217	2.7423	5.2686	1.5959	1.9897	0.786	0.9633	1.775	1.1886	1.324	1.4897	0.4309	1.044	1.2634	4.4646	0.6201	0.7115
785	6-phosphogluconate	Carbohydrate	Pentose Phosphate Pathway	15442	LC/MS Neg	100000341	583.9	275.017	921-62-0;53411-70-4	91493	82615	C00345	HMDB01316	1.4117	0.6325	1.7323	2.016	2.5881	1.3502	0.4286	0.6149	1.6691	1.4504	0.9307	1.5307	1.7948	1.0321	1.2405	0.8882	1.0145	1.0382	0.7068	1.1892	0.6898	1.0231	1.4039	0.7471	0.9679	4.7124	1.1239	0.8669	2.4557	2.6164	0.4909	0.9855	0.405	0.8502	0.2812	1.2557
1611	7-alpha-hydroxy-3-oxo-4-cholestenoate (7-Hoca)	Lipid	Sterol	36776	LC/MS Neg	100001609	5288.1	429.301	115538-85-7	3081085	2338765	C17337	HMDB12458	0.1081	6.3379	0.1081	0.1081	0.7841	0.1081	0.1081	2.7838	1.424	2.4779	0.1209	0.8271	0.1081	2.0208	0.1081	0.2166	2.2774	0.1081	0.1081	0.7821	0.252	0.1081	1.176	0.2505	0.8681	0.1081	2.5901	0.1081	1	1.0872	0.6106	0.1081	0.2143	0.1081	0.1081	0.1081
1642	7-hydroxycholesterol (alpha or beta)	Lipid	Sterol	47890	LC/MS Pos	100005999	6164	367.336						0.098	1.5577	0.098	0.098	0.098	0.3501	2.7716	0.9213	1.4863	0.098	0.1615	0.098	1	1.3709	1.6503	3.6395	0.1666	0.1195	0.098	0.098	10.4763	1.5545	0.1004	10.9955	0.1849	0.098	0.1464	0.098	0.098	1.3747	2.2476	161.562	2.9881	107.646	0.098	0.098
1807	7-ketodeoxycholate	Lipid	Secondary Bile Acid Metabolism	31904	LC/MS Neg	100001063	4821	405.265	911-40-0	188292	163659		HMDB00391	1.3528	0.8403	4.0952	1.1759	2.9925	0.8842	0.635	1.7443	1.7621	1.151	0.4482	1.4255	4.6795	1.5928	0.4028	0.5306	0.5394	0.1818	0.0681	1.1794	0.1967	0.5828	0.6678	0.7121	0.9476	0.311	0.3579	0.3613	8.8118	0.5202	0.6067	0.687	0.7713	0.5685	1.3164	1.0524
2405	7-methylguanine	Nucleotide	Purine Metabolism, Guanine containing	35114	LC/MS Neg	100001456	1729.7	164.058	578-76-7	11361	10883	C02242	HMDB00897	1.2879	1.4095	1.0285	1.1285	1.4935	0.8585	1.0274	0.8702	0.9856	0.9999	0.9055	0.9866	0.7809	1.2502	1.0741	1.1186	1.2341	1.0049	1.1877	0.7217	1.0659	1.1768	0.9959	0.8705	0.8954	0.9517	1.4503	0.9491	1.2267	0.8703	0.9831	1.0512	1.0794	0.663	1.2258	1.3153
1241	8-hydroxyoctanoate	Lipid	Fatty Acid, Monohydroxy	21239	LC/MS Neg	100000956	2300.4	159.103	764-89-6	69820	63018		HMDB00711	0.8918	0.72	0.551	0.6611	0.6262	1.1041	1.729	0.9915	0.6985	0.7833	1.2759	0.6459	1.2373	0.9742	1.1261	1.0626	0.8116	0.8714	0.3586	0.949	0.9246	1.256	1.4142	0.9217	1.642	1.0474	1.0092	1.1531	1.1973	1.3951	0.6306	1.8463	1.0901	3.9788	0.7207	0.7473
1259	9,10-DiHOME	Lipid	Fatty Acid, Dihydroxy	38399	LC/MS Neg	179	5180	313.238	263399-34-4	9966640	8142232	C14828	HMDB04704	0.2565	0.3085	0.2443	0.1083	0.1718	0.7061	1.4484	0.6253	0.734	1.0632	0.588	0.7255	0.9248	0.8342	1.9336	2.1473	1.027	0.4988	0.0563	1.522	0.2691	2.5207	1.3713	0.8745	1.5314	0.6361	1.0897	0.9165	1.3584	1.629	0.2536	5.7184	0.97	16.05	0.3217	0.2972
1193	acetylcarnitine	Lipid	Fatty Acid Metabolism(Acyl Carnitine)	32198	LC/MS Pos	100000802	1166.9	204.123	5080-50-2	1	5406074	C02571	HMDB00201	0.912	2.8572	1.1048	1.1415	1.851	0.5801	0.5059	0.8061	1.6205	1.5203	0.8798	0.6912	0.4555	1.4944	0.3575	1.7316	0.9209	3.9693	36.5159	1.1307	2.4156	2.7924	0.9989	1.3341	0.9047	0.9837	1.3347	0.9985	1.3755	0.8585	0.3575	0.5887	0.688	0.5758	1.0182	0.8787
2370	adenine	Nucleotide	Purine Metabolism, Adenine containing	554	LC/MS Polar	880	1311.1	134.047	73-24-5	190	185	C00147	HMDB00034	1.2421	1.0189	1.0253	1.313	1.1679	0.9183	0.8627	1.2577	0.8757	1.0131	0.6953	0.5824	0.6725	0.9458	0.9069	0.5964	0.5525	1.9392	4.4162	0.6643	1.1424	1.3308	1.1388	0.5334	0.9994	1.0006	1.8846	0.6179	1.1168	1.5813	0.9869	0.8122	0.6529	0.8895	0.9386	2.2421
2369	adenosine	Nucleotide	Purine Metabolism, Adenine containing	555	LC/MS Pos	798	1625.3	268.104	58-61-7	60961	54923	C00212	HMDB00050	0.5943	0.5999	0.7199	1.0555	1.2472	0.811	1.2779	1.5064	1.0965	1.7893	1.2509	0.9933	1.3033	1.6652	1.0005	1.0822	1.5005	1.2045	0.317	0.5158	0.6251	2.4357	3.338	1.8736	1.7515	0.9402	2.2197	0.9212	1.078	0.7737	0.8767	0.4989	0.5852	0.6359	0.4089	0.6315
2364	adenosine 2'-monophosphate (2'-AMP)	Nucleotide	Purine Metabolism, Adenine containing	36815	LC/MS Neg	100001694	1497.7	346.056	130-49-4	94136		C00946	HMDB11617	0.58	0.2544	1.1199	0.9078	0.5826	0.4989	0.899	1.1798	1.1822	1.6976	1.2634	0.9506	1.0966	1.0553	0.888	1.1327	0.8453	0.7175	1.1101	1.0117	0.6713	0.4117	0.8792	0.4997	0.8642	1.3059	0.1695	0.9921	1.9713	1.5455	0.6997	1.0266	0.9612	1.6392	0.6328	0.4229
2365	adenosine 3',5'-cyclic monophosphate (cAMP)	Nucleotide	Purine Metabolism, Adenine containing	2831	LC/MS Neg	207	1952.2	328.045	60-92-4	6076	268	C00575	HMDB00058	0.9749	1.0643	0.7029	0.937	0.9524	0.8573	0.8187	0.8797	1.7946	1.1651	1.0925	1.3442	1.4139	1.7282	1.1823	1.0251	1.3342	1.5251	1.4717	0.8145	0.6984	1.035	1.0517	1.3331	0.9948	0.8825	1.0647	1.2935	0.6964	0.8422	0.9351	0.9391	1.0788	0.9308	0.9681	0.9179
2367	adenosine 3',5'-diphosphate	Nucleotide	Purine Metabolism, Adenine containing	15691	LC/MS Neg	1214	575	426.022	75431-54-8	159296	19951095	C00054	HMDB00061	1.144	1.1197	2.0682	0.5937	1.452	1.4345	1.2821	0.7653	0.5493	1.0195	1.0613	0.8141	1.0606	1.0768	0.9934	2.8814	1.6399	1.2084	0.2224	0.8338	1.9437	0.3016	0.2224	0.8686	0.6351	0.7026	0.8241	1.1781	0.6688	0.8198	1.1864	2.4127	1.1404	1.7255	1.8319	0.8104
2363	adenosine 3'-monophosphate (3'-AMP)	Nucleotide	Purine Metabolism, Adenine containing	35142	LC/MS Pos	100001449	1470	348.07	84-21-9	41211	10463793	C01367	HMDB03540	0.9985	0.5392	1.0033	0.8831	0.6809	0.5935	0.671	1.076	1.4215	1.0381	1.0517	0.9229	1.0025	0.966	0.9975	0.9884	0.9323	0.8908	6.0782	0.8332	0.8478	0.7116	0.6739	0.7301	0.8052	0.9554	0.6208	0.9602	1.0201	1.1091	0.8542	1.4203	1.0984	1.5064	1.0464	0.8126
2362	adenosine 5'-monophosphate (AMP)	Nucleotide	Purine Metabolism, Adenine containing	32342	LC/MS Pos	209	1208	348.07	149022-20-8	6083	10239183	C00020	HMDB00045	0.5597	1.2388	0.7685	0.6241	1.0421	0.8285	0.819	1.1742	1.2381	0.9513	1.1648	1.0667	1.1759	1.2514	0.8192	1.5263	1.1638	1.2108	0.6952	0.951	1.2728	0.4484	0.861	1.2479	0.8109	0.8285	0.774	1.3021	0.9525	1.1418	1.4702	1.0778	1.4781	0.9945	1.0957	0.8091
2368	adenylosuccinate	Nucleotide	Purine Metabolism, Adenine containing	18360	LC/MS Neg	1303	560	230.53	19046-78-7	195	190	C03794	HMDB00536	1.0727	0.0806	1.8919	1.5357	2.3159	4.5944	1	0.0806	0.1925	1.1759	0.6574	0.5307	0.3386	0.1897	0.0806	0.5853	3.1977	0.0806	1.2541	0.0806	0.0806	1.1061	0.0806	0.8372	1.2282	0.5162	1.14	0.1345	1.1287	0.0806	0.3382	0.1926	0.0806	0.0806	0.0806	0.0806
1026	adrenate (22:4n6)	Lipid	Polyunsaturated Fatty Acid (n3 and n6)	32980	LC/MS Neg	100001193	5678	331.264	2091-25-0	5497181	4445971	C16527	HMDB02226	1.7292	1.3212	1.0949	0.139	1.9186	1.8648	2.2942	0.644	1.1119	0.9995	0.6933	0.8451	0.8925	1.1697	1.9016	1.4659	2.5527	2.2717	1.1393	3.0009	1.1601	2.4768	1.0059	0.7231	0.7658	0.6069	1.0966	0.5796	0.7913	0.7185	1.3584	0.5362	2.1756	0.6966	2.0047	0.6975
24	alanine	Amino Acid	Alanine and Aspartate Metabolism	1126	LC/MS Polar	811	2780.3	88.0404	56-41-7	5950	5735	C00041	HMDB00161	1.5141	1.6978	1.649	1.5413	1.6084	1.9677	1.2019	1.0096	1.0093	1.2811	1.0188	1.5809	0.9906	1.5058	0.9268	0.9833	0.9754	1.1242	0.7059	0.5493	0.8619	1.0398	1.2049	1.0131	1.0921	1.0921	1.0094	0.8734	0.9407	0.8862	1.6278	1.0981	1.6788	0.9485	1.5544	1.2657
417	alanylleucine	Peptide	Dipeptide	37093	LC/MS Pos	100001890	2165	203.139	1638-60-4	259583	227831			5.5329	0.8485	8.0833	5.0556	9.2614	8.3153	2.1427	0.5644	0.158	0.6054	0.9825	1.1007	0.9825	0.7684	0.7101	0.4104	0.899	1.0061	6.8271	0.8165	0.3445	1.233	2.0651	0.2922	1.3958	3.8519	1.1956	0.4323	2.3603	1.7456	0.367	0.3507	0.6351	2.921	0.7738	1.7925
2358	allantoic acid	Nucleotide	Purine Metabolism, (Hypo)Xanthine/Inosine containing	33434	LC/MS Polar	218	2960	175.047	99-16-1	203	198	C00499	HMDB01209	0.9133	1.2393	0.5778	1.0227	0.6613	0.749	0.4999	0.8518	1.4119	1	0.9773	0.7818	0.8378	1.1855	1.1417	1.1495	1.0462	1.0273	0.3082	0.9635	1.0896	0.8918	0.8363	0.7261	0.8053	0.6551	1.1679	1.0619	0.9625	1.2188	1.0256	0.7552	0.6077	0.5997	1.2166	1.0412
2357	allantoin	Nucleotide	Purine Metabolism, (Hypo)Xanthine/Inosine containing	1107	LC/MS Polar	1002	1672	157.037	97-59-6	204	199	C02350	HMDB00462	1.318	1.0989	1.1274	1.0267	1.1157	1.0106	1.0019	0.9043	0.9237	0.9921	0.8856	0.9693	0.98	0.866	1.1449	1.1765	1.1053	0.9447	0.0212	0.9315	0.9697	1.0829	0.9785	0.9659	0.9186	1.0296	1.026	0.9501	1.0036	1.0016	1.0613	0.9939	1.1013	0.8916	1.1506	1.0507
16	allo-threonine	Amino Acid	Glycine, Serine and Threonine Metabolism	15142	LC/MS Polar	100000272	2511.1	118.051	28954-12-3	99289	89699	C05519	HMDB04041	38.2249	0.0516	16.3734	49.2057	63.512	20.6688	57.1964	0.0516	0.0516	0.0516	0.0516	0.0516	0.0516	0.0516	0.0516	0.4916	1.3845	0.0516	1.2619	0.0516	0.0516	1	1.3929	0.0516	0.0516	0.0516	0.5824	0.306	0.2435	0.8197	0.0516	0.1203	0.0516	0.0516	0.1784	0.0516
1220	alpha-hydroxycaproate	Lipid	Fatty Acid, Monohydroxy	37073	LC/MS Neg	100001723	1920	131.071	6064-63-7	99824	90191		HMDB01624	0.5162	0.5681	0.3815	0.412	0.2273	1.2548	1.8269	1.0893	0.8614	1.0041	0.9307	0.8242	1.2202	0.933	1.7353	1.5426	0.9959	1.221	0.4111	1.2886	1.0968	1.7749	1.5654	1.1875	1.4313	0.8185	0.95	0.7891	0.742	0.8605	0.9354	4.6578	1.7489	8.2094	0.6206	0.8878
253	alpha-hydroxyisovalerate	Amino Acid	Leucine, Isoleucine and Valine Metabolism	46537	LC/MS Polar	100001300	1052	117.056	600-37-3	99823	90190		HMDB00407	0.449	0.8357	0.4971	0.8982	1.2279	1.4375	1.0902	1.1579	1.4648	1.2189	0.9291	2.5417	1.7533	1.8813	0.9277	1.3965	1.0206	1.2206	0.149	0.3462	0.5298	0.4947	1.1984	1.0642	1.0024	1.0445	1.1503	0.6083	0.491	0.5297	1.3881	0.8968	0.9976	0.961	1.2389	1.2885
247	alpha-hydroxyisovaleroyl carnitine*	Amino Acid	Leucine, Isoleucine and Valine Metabolism	46263	LC/MS Pos	100005836	1863	262.165						2.0821	3.2671	2.1544	0.1566	1.4318	1.7249	0.4222	0.2352	0.2113	0.1566	0.767	0.336	0.4664	0.1566	0.3892	2.8162	1.4627	0.936	0.5989	1.8743	2.1336	2.0116	1.1962	1.0305	2.2621	1.1816	2.2317	1.411	1.6903	1.9296	0.7342	0.2871	2.9907	2.2418	1.6368	0.1566
949	alpha-ketoglutarate	Energy	TCA Cycle	528	LC/MS Polar	93	2700	145.014	305-72-6;328-50-7;22202-68-2	51	50	C00026	HMDB00208	0.353	7.2035	0.332	0.1439	0.2025	0.8279	0.1188	2.1425	3.5587	6.7956	4.7739	5.7096	2.4458	11.8373	0.4583	0.6528	0.6042	0.5966	1.5188	0.2945	0.9943	2.1297	7.0855	1.4315	2.9917	1.0654	1.0869	0.6756	0.3403	0.4428	29.9885	8.152	9.2679	1.5041	0.8385	1.8404
1772	alpha-muricholate	Lipid	Primary Bile Acid Metabolism	34092	LC/MS Neg	100001280	4765	407.28	2393-58-0	3083761	2340918	C17647	HMDB00506	1.0794	2.064	5.6472	1.5619	1.9987	1.5985	1.1244	1.9752	1.8698	1.0653	0.7017	1.8958	1.2146	0.5333	0.4899	0.9347	0.9057	0.5129	0.0027	4.0394	1.1808	0.165	0.4445	0.4261	0.5676	0.3173	0.8179	0.7044	8.0646	0.7894	0.7635	1.2476	0.8756	0.7056	1.9439	1.1578
2524	alpha-tocopherol	Cofactors and Vitamins	Tocopherol Metabolism	1561	GC/MS	1105	2305.4	502.5	59-02-9;10191-41-0	14985	14265	C02477	HMDB01893	2.4712	1.685	1.807	12.1866	10.2453	1.6383	1.1513	3.0268	1.1013	0.6343	3.0385	1.0452	1.3353	0.4775	0.0733	0.0637	0.2331	1.4721	0.6443	0.1052	1.6595	0.0637	0.4287	0.1065	0.2314	0.6909	0.207	1	0.4691	0.3975	1.2299	0.0637	0.5822	0.0637	1.3807	5.5032
406	anserine	Peptide	Dipeptide Derivative	15747	LC/MS Neg	100000044	1124.8	239.115	10030-52-1	112072	100482	C01262	HMDB00194	0.8269	0.528	0.9131	0.8284	0.7449	3.9834	2.8928	0.044	0.6159	0.0577	0.6391	2.438	1.7349	2.054	2.2608	4.0331	3.0921	1.5571	0.8592	0.5552	1.0573	0.4699	3.1066	2.5826	0.0396	2.063	0.577	0.5528	0.7837	0.8034	4.1161	3.0251	2.0446	1.6707	0.875	0.3268
203	anthranilate	Amino Acid	Tryptophan Metabolism	4970	LC/MS Pos	1258	3220	138.055	118-92-3	227	222	C00108	HMDB01123	0.8038	0.9683	0.4724	0.5318	0.9366	0.7315	1.0406	0.9554	1.4576	0.7287	0.7659	0.9748	1.0188	1.4373	1.3698	1.4698	1.2745	2.2813	0.1152	0.6908	0.9727	1.3401	0.9069	1.3834	0.9812	0.8716	0.8506	1.0861	0.7326	1.1195	1.1044	1.3038	1.768	0.8313	4.6204	1.1624
810	arabitol	Carbohydrate	Pentose Metabolism	38075	GC/MS	100000012	1687.5	307.1	7643-75-6	94154	84971	C01904	HMDB01851	0.2534	0.794	0.2534	0.2534	0.288	0.7449	1.1385	0.2534	1.0809	1.325	1.0135	0.7718	1.1933	0.8583	1.3649	2.2137	1.7631	0.3615	0.3163	1.1685	1	1.2786	1.2709	0.7634	0.5755	1.1103	0.2534	0.554	0.7049	0.4299	0.7311	1.903	2.3251	2.349	0.5175	0.2534
2521	arabonate	Cofactors and Vitamins	Ascorbate and Aldarate Metabolism	37516	GC/MS	100001937	1736	292.1	7643-75-7	122045	108861	C00878	HMDB00539	2.7275	1.1835	1.5391	0.9389	0.8584	2.008	1.6317	1.5288	0.8988	1.3638	0.7583	1.4512	0.8906	1.3492	0.8072	0.9192	0.9815	2.6255	0.3863	0.6556	1.382	1.2647	0.762	0.4994	0.3073	0.857	1.2298	0.719	0.7555	0.7528	1.9851	1.2706	1.9374	0.9065	1.1257	1.0446
997	arachidate (20:0)	Lipid	Long Chain Fatty Acid	1118	LC/MS Neg	893	6295	311.296	506-30-9	10467	10035	C06425	HMDB02212	0.8005	0.5344	0.7567	0.1264	0.6078	5.5876	2.2397	0.7949	0.9216	0.9949	0.6035	4.6656	3.9042	5.5314	1.8637	1.4001	1.4156	4.442	0.5708	0.633	0.3464	0.9268	6.3382	2.4502	2.7903	3.5809	1.1131	0.5495	1.3938	0.6261	1.498	1.3011	2.2009	2.9962	0.8473	0.4757
1025	arachidonate (20:4n6)	Lipid	Polyunsaturated Fatty Acid (n3 and n6)	1110	LC/MS Neg	229	5535	303.233	506-32-1	444899	392692	C00219	HMDB01043	1.4839	1.0244	1.1441	0.3307	1.3882	1.3436	1.0034	0.8417	1.0033	1.172	1.0257	1.1461	0.9878	1.0532	1.0645	0.9607	1.3788	1.3056	0.443	1.2349	0.842	0.8728	1.0597	0.8467	0.7734	0.8473	1.154	0.8102	1.0892	0.7908	0.8739	0.365	0.9883	0.3388	1.371	0.7804
319	arginine	Amino Acid	Urea cycle; Arginine and Proline Metabolism	1638	LC/MS Pos	231	700	175.119	1119-34-2	232	227	C00062	HMDB00517	2.1714	0.8906	3.1361	2.0863	3.0707	3.675	1.0452	0.4368	0.2529	0.3513	0.6931	0.9354	0.742	0.6474	1.0312	0.7756	1.3337	0.8183	633.008	0.9688	0.2569	1.137	2.7651	0.5863	1.3263	2.1039	1.3247	0.7829	2.3092	1.7924	0.3709	0.2884	0.3263	1.4094	0.4628	0.7596
29	asparagine	Amino Acid	Alanine and Aspartate Metabolism	512	LC/MS Pos	917	679	133.061	70-47-3	6267	6031	C00152	HMDB00168	1.0887	1.0032	1.0851	1.0773	1.2334	1.1624	1.1536	0.7997	0.7932	0.7444	0.5904	0.7329	0.8094	0.7022	0.9818	0.8812	1.051	0.9968	0.9264	0.7733	1.0618	1.2044	1.1915	1.1505	1.0237	0.9806	1.2997	1.0557	1.1614	1.1167	0.8144	0.596	0.5751	0.6577	0.7992	0.7592
27	aspartate	Amino Acid	Alanine and Aspartate Metabolism	443	LC/MS Pos	234	668	134.045	56-84-8	5960	5745	C00049	HMDB00191	1.0598	0.464	1.0682	1.0352	1.1818	0.5549	0.8285	0.6776	0.7342	0.4991	0.5896	0.4106	0.713	0.5112	1.0486	0.9811	1.0275	0.8136	2.9473	0.9327	0.9	0.7977	0.5553	1.0266	0.6547	1.0568	1.4254	1.2126	1.3456	1.3439	0.1919	0.205	0.4127	0.3824	0.8823	0.7662
1108	azelate (nonanedioate)	Lipid	Fatty Acid, Dicarboxylate	18362	LC/MS Neg	2029	1276	187.098	123-99-9	2266	2179	C08261	HMDB00784	0.5218	0.5436	0.3166	0.3008	0.332	1.0237	1.778	1.0912	0.8254	0.9458	1.2551	0.6703	1.221	1.0061	1.2906	1.3321	1.0393	0.7532	0.1451	1.1503	1.0772	1.971	1.5196	1.0539	1.7653	0.9709	0.9296	0.9081	0.7762	1.2461	0.6273	2.5105	1.5942	4.4372	0.592	0.4007
2599	benzoate	Xenobiotics	Benzoate Metabolism	15778	LC/MS Neg	100000008	1750	121.029	65-85-0	243	238	C00180	HMDB01870	1.0523	0.8952	0.8028	0.6561	1.0325	1.0332	1.2316	0.8952	0.752	0.9517	0.9318	0.839	0.8939	1.0872	0.9679	1.1005	0.9502	1.2009	1.016	0.73	1.2849	1.0533	0.8917	1.0581	0.8846	0.8672	1.0263	0.9051	0.8565	1.1673	0.9035	0.8296	0.9827	1.3406	1.099	1.0187
2451	beta-alanine	Nucleotide	Pyrimidine Metabolism, Uracil containing	55	GC/MS	244	1451.8	174	56-41-7;107-95-9	239	234	C00099	HMDB00056	0.9789	1.3686	0.5845	1.1736	1.4042	0.5328	1.1181	0.7319	1.0435	0.6571	1.1714	0.7693	0.7734	0.9456	1.1267	1.3147	1.1543	1.1314	0.2674	1.3637	1.2004	2.0817	2.1658	1.5679	1.039	0.9818	1.3226	0.6452	1.1734	0.8556	0.6109	1.0211	0.8414	0.9406	0.91	0.6237
245	beta-hydroxyisovalerate	Amino Acid	Leucine, Isoleucine and Valine Metabolism	12129	LC/MS Neg	1442	1027	117.056	625-08-1	69362	62571		HMDB00754	0.9791	1.6465	1.3565	1.5224	1.8244	2.0698	0.8121	2.1471	3.3315	3.5308	1.9793	4.9767	2.2865	3.2044	0.5249	0.5452	0.5097	0.5535	0.0661	0.5026	1.0344	0.5297	1.0207	0.876	0.8498	0.9656	1.9383	1.3633	0.9793	0.7073	1.7694	0.5253	1.5182	0.7598	3.6792	2.5707
246	beta-hydroxyisovaleroylcarnitine	Amino Acid	Leucine, Isoleucine and Valine Metabolism	35433	LC/MS Pos	100001594	1701	262.165	99159-87-2		21403176			1.1152	1.39	0.9848	1.3729	0.9074	0.7532	0.7076	0.8678	1.2415	0.8406	1.0429	0.716	0.6761	0.5195	1.0039	1.2893	1.2066	0.6341	1.6866	1.4632	1.2794	1.3512	0.8493	0.925	0.6349	0.7117	0.992	0.777	0.9487	0.8495	1.1153	1.2166	0.9961	0.9179	1.7053	1.2638
1771	beta-muricholate	Lipid	Primary Bile Acid Metabolism	31885	LC/MS Neg	100001066	4794	407.28	2393-59-1	5283853	2340919	C17726	HMDB00415	0.5968	2.1036	2.4596	0.6659	1.2232	0.9343	0.6099	1.4594	1.2009	1.2791	0.5272	1.2446	1.1473	0.6556	0.6433	0.5936	0.8214	0.4116	0.0241	3.1003	1.1087	1.039	1.1389	1.013	0.9171	0.5569	1.2065	0.6997	6.5672	0.5533	0.4414	0.5757	0.4544	0.299	0.8607	0.5791
1622	beta-sitosterol	Lipid	Sterol	27414	GC/MS	100001033	2380.8	357.4	83-46-5	222284	192962	C01753	HMDB00852	1.7299	0.4366	0.4366	0.8825	1.4497	0.7339	1.0912	0.4366	0.4366	0.4366	0.4366	0.4366	0.5113	0.4366	0.4366	0.7566	0.9319	2.1267	0.4366	1.4821	1.2474	1.0681	0.4366	0.4366	0.4366	0.4366	0.4366	0.4366	0.4366	0.4366	1.5167	0.4366	1.0969	1	0.5694	0.9392
6	betaine	Amino Acid	Glycine, Serine and Threonine Metabolism	3141	LC/MS Pos	799	734	118.086	107-43-7	247	24219951173	C00719	HMDB00043	1.1877	1.8098	1.0313	1.3428	0.9866	1.1057	0.5473	0.6184	0.8892	0.5151	1.3824	0.4056	0.6259	0.3618	1.4228	2.0422	1.7458	0.1986	0.5733	1.2148	0.766	0.8937	1.071	1.079	1.0963	1.0185	1.0176	0.9743	1.0564	0.7685	0.7019	1.2376	0.9818	0.4801	1.5919	0.8381
7	betaine aldehyde	Amino Acid	Glycine, Serine and Threonine Metabolism	15499	LC/MS Pos	1219	646.2	120.102	7758-31-8	249	244	C00576	HMDB01252	0.7764	5.5728	0.337	0.551	0.531	0.5128	0.7168	1.2116	13.8783	1.9644	0.562	3.3399	1.0069	1.0582	1.9827	4.1725	2.0884	1.2235	0.1588	1.9833	1.4798	0.2787	0.3648	3.3637	0.2366	0.136	0.434	4.7617	0.4898	0.4864	2.879	1.8119	1.4767	0.6706	31.899	0.882
2544	biopterin	Cofactors and Vitamins	Tetrahydrobiopterin Metabolism	12358	LC/MS Pos	1548	1562.7	238.093	22150-76-1	445040	392795	C06313	HMDB00468	1.0045	1.0675	0.8706	0.6732	0.8406	0.8704	1.364	1.0393	1.1297	1.1227	0.6688	0.9918	1.0609	1.3882	0.9607	0.9955	1.1566	1.3628	1.5299	0.7909	1.0778	1.175	1.1418	0.9467	0.9298	0.7674	0.8113	0.578	0.7409	0.9382	1.3549	1.3491	1.6657	1.6323	1.0198	1.0506
1177	butyrylglycine	Lipid	Fatty Acid Metabolism (also BCAA Metabolism)	31850	LC/MS Neg	100001151	1470	144.067	20208-73-5	88412	79766		HMDB00808	1.7928	1.8715	1.4843	1.2254	1.4902	3.875	2.7445	0.5707	0.2438	0.2016	0.6405	1.2341	0.5958	1.2081	0.8152	2.0189	2.0121	2.4712	0.2016	0.5318	1.8653	2.0001	1.0483	0.6111	0.8726	1.4883	0.9644	0.4347	0.6692	1.3007	3.1121	2.8194	2.2661	2.4808	2.6445	1.3587
231	C-glycosyltryptophan	Amino Acid	Tryptophan Metabolism	48782	LC/MS Pos	100006379	1907	367.15	180509-18-6	10981970	9157171			0.8887	0.8685	0.7124	0.6644	0.8862	1.0064	1.2473	0.8519	0.9257	0.9296	1.0039	1.057	1.0749	1.0989	1.074	1.2724	1.0158	0.8454	0.9936	0.8991	1.4881	0.946	0.9693	1.0789	0.8153	0.8116	1.618	0.6727	1.0164	0.7596	1.0244	0.9768	1.6755	1.0748	1.1106	0.8043
1624	campesterol	Lipid	Sterol	39511	GC/MS	100001269	2353	343.4	474-62-4	173183	151215	C01789	HMDB02869	2.0898	0.7746	1.7991	1.0533	1.5123	1.917	1.5939	0.1174	0.9395	0.7976	0.1174	0.3676	0.1174	0.1174	0.9418	1.9259	1.6862	1.3134	0.8282	0.8257	1.7293	1.3006	0.9173	0.1174	0.1174	0.1174	0.1174	0.1174	0.7446	0.1174	2.2735	2.2482	1.8741	1.1774	2.0278	0.987
972	caprate (10:0)	Lipid	Medium Chain Fatty Acid	1642	LC/MS Neg	888	5090.7	171.139	112-37-8	2969	2863	C01571	HMDB00511	0.8306	0.702	0.6738	0.87	0.8022	0.9684	0.8379	1.258	0.9928	1.039	1.0136	1.2454	1.0155	1.6534	0.7755	1.0558	0.7538	1.0111	0.8413	0.7729	0.6178	0.8773	2.8393	1.318	1.4168	1.2884	1.3259	1.0078	1.4507	1.1671	1.1381	0.7379	0.7328	1.0076	0.8176	0.5908
968	caproate (6:0)	Lipid	Medium Chain Fatty Acid	32489	LC/MS Neg	926	2713.7	115.076	142-62-1	8892	8552	C01585	HMDB00535	0.6555	0.951	0.5477	0.4107	0.5812	0.6655	1.7547	1.1612	1.0444	0.9928	0.7718	0.7771	1.0941	0.9532	1.8807	1.7581	0.9126	1.4618	0.8701	0.9989	2.4459	1.5211	1.0072	1.2523	0.7111	0.4935	0.8295	0.7756	0.7126	0.7219	1.6855	5.8337	2.2311	10.5166	1.0556	0.4638
970	caprylate (8:0)	Lipid	Medium Chain Fatty Acid	32492	LC/MS Neg	932	4362	143.108	124-07-2	379	370	C06423	HMDB00482	0.9381	0.9856	0.711	0.8309	1.0995	0.8783	1.0196	1.0515	1.2067	1.0409	0.958	1.0071	1.0494	1.5366	0.968	1.0263	0.807	1.518	0.9929	0.8014	0.9228	1.2099	1.3214	0.9297	1.1307	0.8062	0.9538	1.065	0.8279	0.9251	1.1245	0.9911	1.1241	1.5788	1.0372	0.6848
1212	carnitine	Lipid	Carnitine Metabolism	15500	LC/MS Pos	100000007	688.9	162.112	461-05-2	10917	10455	C00318	HMDB00062	0.9877	1.6242	1.1744	1.4593	1.2723	0.8215	0.9572	1.0251	1.1381	1.1544	0.7637	0.7811	0.6777	0.8251	0.9441	0.8692	0.8355	0.8632	1.3302	1.2427	1.2243	1.6067	1.1231	1.1335	0.9749	0.8199	1.1459	1.0205	0.7873	1.1551	1.1566	1.0345	1.0384	1.197	0.8607	1.2188
1768	chenodeoxycholate	Lipid	Primary Bile Acid Metabolism	1563	LC/MS Neg	1123	5264	391.285	474-24-9;474-25-9	10133		C02528	HMDB00518	0.577	1.6563	1.9563	0.5812	1.2817	1.0939	0.798	1.2715	1.188	1.1162	0.9313	1.0882	0.9894	1.4256	0.596	0.9442	0.8989	0.5498	0.004	2.2719	0.9941	0.2748	0.8195	0.7682	0.8094	0.3067	1.1063	0.7463	9.1372	0.9493	0.7361	1.1496	1.4653	0.6568	1.038	0.4186
1765	cholate	Lipid	Primary Bile Acid Metabolism	22842	LC/MS Neg	136	5165	407.28	81-25-4	221493		C00695	HMDB00619	0.7505	1.5298	1.4583	0.375	1.2238	1.1627	0.9707	1.2376	1.1775	1.0468	0.5017	1.2341	1.5437	1.0492	0.6458	1.1362	1.569	0.6982	0.0359	1.9852	0.9116	0.3231	0.6618	0.8426	0.8871	0.3049	0.7632	0.378	2.8863	0.6769	0.9485	1.4988	1.2475	0.4916	0.8494	0.4053
1614	cholestanol	Lipid	Sterol	21131	GC/MS	100000859	2320.8	215.2	80-97-7	6665	6413	C12978	HMDB00908	1.543	13.1627	0.9895	1.2414	18.2689	1.3883	13.0588	13.3183	1.3206	0.9277	13.3121	1.1866	0.6553	0.8293	1.0156	1.0742	1.327	0.7892	1.0105	8.8167	13.8985	0.8678	1.2088	1.1076	1.1313	0.5198	13.6254	0.59	0.5672	0.3712	1.7704	1.3822	1.4276	0.7157	1.0919	0.822
1601	cholesterol	Lipid	Sterol	63	GC/MS	266	2316.9	329.3	57-88-5	11025495	4937803	C00187	HMDB00067	1.0221	1.006	0.9606	0.781	1.4096	0.8265	1.016	1.0288	1.2105	1.1058	1.1906	1.0089	0.994	1.2438	0.8614	0.9117	0.9536	0.8246	1.0123	0.7367	1.1357	0.9905	1.0672	1.0492	1.0277	0.9021	1.0826	1.0009	1.1423	0.9107	1.0981	0.9482	1.0949	0.7031	0.819	0.6939
1381	choline	Lipid	Phospholipid Metabolism	15506	LC/MS Pos	1256	675	104.107	67-48-1	305	149278	C00114	HMDB00097	1.203	1.3366	1.1685	1.5883	1.5659	1.0973	0.9561	0.8173	0.8343	0.9036	0.9656	1.0173	0.9818	1.0734	1.0017	0.96	1.0021	1.0398	0.7515	0.9671	0.7805	1.0249	0.983	0.8928	1.0007	1.246	1.2158	1.004	1.3712	0.9881	0.6971	0.6625	0.985	0.852	1.2251	1.4621
1382	choline phosphate	Lipid	Phospholipid Metabolism	34396	LC/MS Pos	267	692.5	184.073	72556-74-2	1014	119298	C00588	HMDB01565	0.5102	0.7256	0.5492	0.7215	0.6157	0.7103	1.1159	1.7159	2.0219	2.3667	1.0309	1.1684	1.2219	1.8391	1.0346	0.8843	0.6566	1.1311	1.5925	0.871	0.9691	0.6662	1.0382	1.6019	1.4493	0.8675	1.9492	1.4059	1.105	1.645	1.098	0.7785	1.4222	1.0691	0.934	0.44
2827	cinnamoylglycine	Xenobiotics	Food Component/Plant	38637	LC/MS Neg	100002253	3127	204.067	16534-24-0	709625	618829		HMDB11621	0.739	0.4943	0.0498	0.0567	0.0498	1.9444	1.1071	0.0498	0.0498	0.0498	0.0498	0.0498	0.1426	0.0498	1.6316	2.3474	1.261	0.0498	0.0498	0.0498	0.0498	0.0498	0.0498	0.0498	0.0498	0.0498	0.0498	0.0498	0.0498	0.0498	0.3837	2.9796	1.6948	1.3329	0.0498	0.0498
59	cis-urocanate	Amino Acid	Histidine Metabolism	40410	LC/MS Polar	100003425	1195.2	137.036	7699-35-6	1549103	1266070			0.2216	0.5017	0.1666	0.164	0.103	0.574	0.5289	0.8578	0.6722	0.8428	0.764	2.0711	2.4978	2.3981	1.9808	2.2861	2.2706	1.8298	0.103	0.6089	0.6455	0.2986	1.576	1.9099	2.384	3.9494	0.7805	0.8849	0.8522	1.157	1.9504	0.7384	2.4675	0.6072	0.4857	0.6767
990	cis-vaccenate (18:1n7)	Lipid	Long Chain Fatty Acid	33970	GC/MS	100001228	1987	339.3	506-17-2	5282761	4445888	C08367	HMDB03231	1.1071	0.6313	1.0741	10.541	1.5144	1.4199	0.3702	0.846	0.5943	0.8245	1.5994	1.3308	1.2517	1.0957	0.5164	0.452	0.7144	0.767	0.1509	0.5282	0.2545	0.9259	1.5074	0.7119	1.6279	4.4925	1.169	1.1916	1.6015	1.54	0.6065	0.4112	0.3492	0.7868	0.6956	1.5645
944	citrate	Energy	TCA Cycle	1564	GC/MS	1124	1763.4	273.1	77-92-9	311	305	C00158	HMDB00094	0.1695	0.1534	0.199	0.0622	0.2601	0.5251	0.0765	0.287	0.5353	2.0857	1.1485	1.8677	0.9924	2.849	0.7672	0.8601	1.312	2.8312	4.7375	0.5481	1.0076	1.1893	1.362	0.7507	0.9098	0.7697	0.4791	0.5238	0.465	0.1707	2.5585	1.475	3.993	1.2284	0.8076	1.1269
323	citrulline	Amino Acid	Urea cycle; Arginine and Proline Metabolism	2132	LC/MS Pos	391	730.3	176.103	372-75-8	9750	810	C00327	HMDB00904	0.8267	1.1474	0.7819	0.8171	0.7398	0.4902	0.7614	0.9582	1.4473	1.2079	1.0097	1.0026	0.8907	1.2646	1.1246	1.2217	1.1426	1.0221	1.1878	0.8833	1.2111	0.8972	0.6341	1.0906	0.7349	0.7345	1.0204	1.1332	0.9974	0.9568	0.9494	0.9746	1.0603	0.5808	1.3476	1.0002
1684	corticosterone	Lipid	Steroid	5983	LC/MS Pos	272	4851.2	347.222	50-22-6	5753	5550	C02140	HMDB01547	0.8849	1.4892	1.2485	0.7778	1.6604	1.0125	1.1164	0.5456	0.6277	1.5484	0.2077	1.2407	0.2026	1.5218	0.6046	1.9475	1.0309	0.1588	0.0707	0.4934	0.2684	2.9153	2.4797	2.3398	2.3454	0.7055	1.3455	0.6417	0.8242	1.4027	0.2374	0.3399	3.4638	0.8836	0.862	1.7377
347	creatine	Amino Acid	Creatine Metabolism	27718	LC/MS Pos	1221	771	132.077	57-00-1	586	566	C00300	HMDB00064	1.1282	1.1105	0.9246	1.5288	0.9861	1.2065	0.9478	0.9901	0.9284	0.9213	0.8642	1.1914	0.794	0.9456	0.8091	0.8834	0.5792	0.6987	1.7842	0.8438	1.3201	1.3874	1.5431	0.9654	1.7003	0.7653	1.1363	0.883	1.0733	1.0061	0.9127	0.6497	1.2119	0.9606	1.2053	1.4322
348	creatinine	Amino Acid	Creatine Metabolism	513	LC/MS Pos	275	730.8	114.066	60-27-5	588	568	C00791	HMDB00562	1.9015	0.6106	0.9905	1.1207	0.9319	0.9063	0.8604	1.315	1.2059	1.2447	0.7436	1.4933	1.1922	0.9195	1.0057	0.8376	0.6851	0.7144	1.5177	0.9421	0.6853	0.8895	1.5703	1.0336	1.6747	1.0124	1.0239	0.6671	0.929	0.9346	0.6106	1.6768	0.9079	1.2427	0.9518	1.1403
297	cystathionine	Amino Acid	Methionine, Cysteine, SAM and Taurine Metabolism	15705	LC/MS Pos	310	674.7	223.075	535-34-2	439258	811	C02291	HMDB00099	2.157	0.2517	0.6681	3.3927	0.2517	4.4871	0.2517	1	0.6127	0.4748	0.2517	0.6649	0.2987	2.9052	0.2517	0.2517	0.2727	0.2517	0.2517	0.8687	0.3683	4.484	7.9008	0.2517	3.0764	4.2374	1.3739	1	0.2517	0.5238	0.7279	1.9729	0.6807	0.4614	0.2517	0.2517
302	cysteine	Amino Acid	Methionine, Cysteine, SAM and Taurine Metabolism	31453	GC/MS	800	1560.1	218	52-90-4;56-89-3	5862	5653	C00097	HMDB00574	1.1714	1.0065	0.7671	0.5683	1.3518	0.7822	1.2941	0.9482	0.9847	0.992	0.959	1.1742	0.9935	1.2091	0.9649	0.9793	1.0076	0.8457	1.3333	0.7913	1.3395	1.5674	0.9924	0.9094	0.7338	1.4157	1.3853	0.8644	1.1736	0.801	1.3547	0.8816	1.1429	0.759	1.3324	0.9387
374	cysteine-glutathione disulfide	Amino Acid	Glutathione Metabolism	46734	LC/MS Pos	100001437	824	427.095	13081-14-6	4247235	3455404		HMDB00656	1.0533	1.0943	0.8298	0.7494	1.0796	0.8182	1.0852	0.7463	0.9411	0.9147	0.8844	0.9256	0.8042	1.2775	0.9278	0.985	1.0512	0.6763	1.0478	0.6319	1.1111	1.2286	0.9781	0.8659	0.8424	1.1483	1.0327	0.9096	1.1389	0.891	1.1924	0.6909	1.104	0.7342	1.2965	1.1246
304	cystine	Amino Acid	Methionine, Cysteine, SAM and Taurine Metabolism	56	LC/MS Neg	279	665	239.017	56-89-3	67678	575	C00491	HMDB00192	3.0651	0.651	1.733	2.0363	3.1364	1.8858	2.1651	0.3189	0.8868	0.6369	1.061	0.9339	0.5001	1.6286	0.7574	0.6262	1.1729	0.279	7.3058	0.2632	1.3602	1.6726	1.5037	1.1291	0.2988	1.8327	1.5198	0.9707	0.6449	0.3832	1.3016	0.1459	0.6572	0.1459	3.0926	0.8199
2459	cytidine	Nucleotide	Pyrimidine Metabolism, Cytidine containing	514	LC/MS Pos	827	1075.9	244.093	65-46-3	6175	5940	C00475	HMDB00089	0.7765	0.9647	0.6904	0.6418	0.7076	0.6015	1.0126	1.0801	1.2742	0.9392	0.9405	1.0451	1.1659	1.2256	1.1693	1.2105	1.0892	1.2678	1.2053	0.7644	1.0234	0.8662	0.8311	1.0983	1.0901	0.8354	0.9483	1.0145	0.7862	0.8299	1.3975	1.98	1.2858	1.5361	0.8408	0.7445
2456	cytidine 5'-monophosphate (5'-CMP)	Nucleotide	Pyrimidine Metabolism, Cytidine containing	2372	LC/MS Pos	282	890	324.059	63-37-6	6131	5414497	C00055	HMDB00095	1.0452	0.9582	1.0108	0.9922	1.5937	0.9717	1.0999	0.7646	0.7244	0.9826	0.8817	0.9685	1.0078	1.4775	0.8617	1.0254	1.0885	0.8984	2.1906	0.7809	0.7913	0.8546	0.8592	0.9162	0.884	0.943	0.6847	0.6357	0.9618	0.8983	0.792	0.876	1.5423	1.471	1.3294	1.0995
905	cytidine 5'-monophospho-N-acetylneuraminic acid	Carbohydrate	Nucleotide Sugar	36831	LC/MS Neg	1223	650	613.14	3063-71-6	448209		C00128	HMDB01176	0.8423	1.1019	0.8083	0.6644	0.8408	0.9996	0.8942	1.4671	1.4749	1.2869	0.6631	1.2626	1.8863	1.1686	1.019	0.6608	1.0521	0.981	0.4028	0.8682	1.0528	1.6056	1.4146	1.8305	1.2019	0.7783	1.0928	0.8394	0.8375	0.8011	1.5473	1.6355	1.0355	1.2898	0.5076	0.8718
2455	cytidine diphosphate	Nucleotide	Pyrimidine Metabolism, Cytidine containing	2841	LC/MS Neg	280	580	402.011	34393-59-4	6132	5902	C00112	HMDB01546	0.881	0.4211	0.9841	0.4211	1.6608	0.6373	1.666	0.7925	0.8718	2.0794	1.1406	0.9984	1.2851	1.4479	0.704	1.9139	0.8374	0.4747	0.4211	0.6454	1.229	0.4211	0.5292	0.4764	0.4211	0.4211	0.4211	1.0133	1.0016	0.6011	0.4211	2.7203	0.9214	2.5397	1.5794	0.4211
2457	cytidine-3'-monophosphate (3'-CMP)	Nucleotide	Pyrimidine Metabolism, Cytidine containing	2959	LC/MS Pos	105	1203	324.059	84-52-6	66535	225079	C05822		0.6288	0.4447	0.9547	1.1458	0.765	0.567	0.7018	0.9093	0.7881	1.3393	1.4449	1.0114	1.0158	1.0755	0.8081	0.981	1.0295	0.5632	2.9628	1.0831	0.493	0.9886	1.3896	0.6816	1.1271	2.0346	0.5297	0.77	2.1887	1.6516	0.3909	0.5289	0.8894	0.9492	0.4139	0.4864
2519	dehydroascorbate	Cofactors and Vitamins	Ascorbate and Aldarate Metabolism	1659	LC/MS Polar	301	1130	173.009	490-83-5	835	812	C05422	HMDB01264	1.4126	1.0076	2.1234	2.2089	2.484	4.2193	2.6072	0.2777	0.1186	0.8905	0.7092	1.8996	0.8307	0.8363	0.5413	0.8987	0.9999	0.5324	2.1246	0.3792	1.1585	0.9763	1.3401	0.8305	0.7458	1.1614	1.7545	0.6745	1.2134	0.2485	2.7934	1.5402	1.7098	1.3568	0.4761	1.3504
1211	deoxycarnitine	Lipid	Carnitine Metabolism	36747	LC/MS Pos	100001662	742.4	146.118	6249-56-5	134	705	C01181	HMDB01161	0.9156	1.0576	0.6265	0.6625	0.7174	0.6118	0.7942	0.8789	1.0959	0.8046	1.2248	0.6578	0.9885	0.6949	1.3109	0.9724	1.1561	0.333	1.5341	1.9423	0.8703	1.7765	1.6397	2.5192	1.5949	1.7407	1.3815	1.4041	1.4892	1.1043	0.4938	0.9276	0.5274	1.2819	0.7716	0.6056
1776	deoxycholate	Lipid	Secondary Bile Acid Metabolism	1114	LC/MS Neg	302	5294	391.285	83-44-3	222528	389318	C04483	HMDB00626	1.2936	0.4534	1.1241	0.2231	1.5884	0.9623	2.4622	1.6817	1.2886	0.7934	1.2072	1.2546	5.1882	2.9846	2.366	1.1365	0.8526	0.6939	0.0175	0.8179	0.5748	0.0652	0.7154	0.9456	3.4569	0.4818	1.3421	0.3979	2.9571	0.8577	1.0377	1.0548	4.2024	0.4972	0.8513	0.6286
1029	dihomo-linoleate (20:2n6)	Lipid	Polyunsaturated Fatty Acid (n3 and n6)	17805	LC/MS Neg	1231	5730	307.264	2091-39-6	6439848	4944228	C16525	HMDB05060	1.1809	0.7905	0.8844	0.115	1.0318	1.771	0.6799	0.8585	0.716	1.0272	0.969	1.2435	1.3175	1.5594	1.1718	0.9038	1.2564	1.4711	0.2405	1.3677	0.3704	1.8779	1.6312	0.6418	1.4538	1.0605	1.5123	0.7063	1.2525	0.7699	0.6363	0.5787	0.6144	0.7607	0.9728	0.7641
1024	dihomo-linolenate (20:3n3 or n6)	Lipid	Polyunsaturated Fatty Acid (n3 and n6)	35718	LC/MS Neg	100001739	5596	305.249	17046-59-2	5280581	4471954	C03242	HMDB02925	1.2682	0.9257	0.7925	0.1956	1.2372	1.3839	1.0911	0.835	0.9126	0.956	0.9505	1.2662	1.2466	1.2708	1.2788	1.0264	1.3363	1.2825	0.287	1.2816	0.4611	0.9464	1.1901	0.7788	0.7639	0.967	1.0941	0.8233	1.1054	0.721	0.9921	0.5399	0.813	0.5183	0.3661	0.7973
771	dihydroxyacetone phosphate (DHAP)	Carbohydrate	Glycolysis, Gluconeogenesis, and Pyruvate Metabolism	15522	LC/MS Neg	309	603	168.991	102783-56-2	668	3833110	C00111	HMDB01473	0.8746	0.0214	1.1293	1	0.5997	0.6512	0.2704	0.0214	0.0214	0.0214	0.7089	0.0214	0.2196	0.0214	0.0214	0.0214	0.9896	0.0214	9.9757	0.0214	0.0214	0.7677	2.3724	0.0214	1.2431	4.7662	0.0214	0.0214	2.0926	3.2961	0.0214	0.0214	0.0214	0.0214	0.0214	1.068
330	dimethylarginine (SDMA + ADMA)	Amino Acid	Urea cycle; Arginine and Proline Metabolism	36808	LC/MS Pos	100001810	810	203.15	102783-24-4	123831	110375	C03626	HMDB01539	2.3925	1.2103	1.9871	1.8321	2.9085	2.1556	2.1769	1.0351	0.9943	0.9851	0.806	0.7968	0.8553	0.9831	1.1424	1.0688	1.0419	1.0019	12.4467	0.7951	1.4352	1.4307	1.2166	1.3965	0.8696	0.8969	1.9864	0.7467	1.2034	0.7897	0.9244	0.7874	1.168	1.2856	0.8284	1.0018
5	dimethylglycine	Amino Acid	Glycine, Serine and Threonine Metabolism	5086	GC/MS	806	1030	57.9	1118-68-9	673	653	C01026	HMDB00092	1.128	1.4239	0.8132	1.8486	2.0344	1.5938	1	0.2743	0.2743	0.5496	0.9997	1.0184	0.759	0.2743	0.8095	3.5026	1.2102	0.8013	0.5288	0.5853	1.0341	1.1237	0.9877	2.4374	0.8492	1.1684	1.1444	0.2743	2.9295	0.2743	0.6395	0.4411	1.3669	0.5753	0.5814	0.6764
1028	docosadienoate (22:2n6)	Lipid	Polyunsaturated Fatty Acid (n3 and n6)	32415	LC/MS Neg	100001182	6034	335.296	7370-49-2	5282807	4445934	C16533		1.062	0.9811	0.8796	0.1086	0.9346	3.6999	1.6422	0.8788	0.6189	0.8764	0.8301	2.2418	3.1535	3.7807	1.8565	1.1679	1.3472	3.3127	0.6155	0.9623	0.392	1.7754	2.6404	0.8429	2.313	2.0105	2.0961	0.4256	1.2931	0.6025	1.2032	0.938	1.4401	1.6828	0.8966	0.8487
1016	docosahexaenoate (DHA; 22:6n3)	Lipid	Polyunsaturated Fatty Acid (n3 and n6)	44675	LC/MS Neg	100000665	5525	327.233	6217-54-5	445580	393183	C06429	HMDB02183	0.9347	0.8485	0.712	0.1975	1.2524	0.7112	0.6362	1.5118	1.0808	1.1036	1.5551	1.0961	1.3545	1.2924	0.9708	0.7329	1.0365	1.004	0.1422	1.2678	0.6121	0.5415	1.382	0.9539	1.2055	1.261	1.5917	1.2735	1.4005	1.377	0.3865	0.0808	0.6128	0.1089	1.0011	0.6676
1015	docosapentaenoate (n3 DPA; 22:5n3)	Lipid	Polyunsaturated Fatty Acid (n3 and n6)	32504	LC/MS Neg	100001181	5571	329.249	2234-74-4	6441454		C16513	HMDB01976,HMDB06528	0.8509	0.4967	0.7198	0.0353	0.8119	0.7712	1.0221	1.5382	1.6922	1.2766	1.3911	1.8228	2.7259	2.4872	0.8327	0.7018	1.1279	1.0115	0.2632	1.2757	0.1592	0.8155	2.2676	1.6647	1.4525	1.2828	1.5164	1.1342	1.5019	1.6515	0.328	0.1639	0.7704	0.2479	1.0324	0.3175
1027	docosapentaenoate (n6 DPA; 22:5n6)	Lipid	Polyunsaturated Fatty Acid (n3 and n6)	37478	LC/MS Neg	100001580	5624.5	329.249	25182-74-5	6441454	4945614	C16513	HMDB01976	2.3918	2.3812	1.6974	0.362	2.3435	2.0872	2.0473	0.4118	1.057	1.0234	0.4615	0.7492	0.5493	0.7708	1.8263	1.9329	3.3643	1.9352	0.9766	2.558	2.0456	3.5178	0.6742	0.782	0.4189	0.5046	0.7102	0.4894	0.5079	0.2991	2.5908	0.5514	2.3403	0.3558	2.8654	1.4222
1017	docosatrienoate (22:3n3)	Lipid	Polyunsaturated Fatty Acid (n3 and n6)	32417	LC/MS Neg	100001195	5823	333.28	59708-86-0	5312556	4471981	C16534	HMDB02823	0.8636	0.7602	0.7221	0.108	1.045	1.692	0.9608	1.0168	0.8749	1.0088	1.2873	1.2968	1.4955	2.0139	0.9915	0.8009	1.2669	1.8162	0.1177	1.0486	0.637	1.2581	1.9446	1.1732	1.2934	1.4318	1.6303	0.632	1.3927	0.8573	1.135	0.5547	0.83	0.6185	0.7528	0.6251
1014	eicosapentaenoate (EPA; 20:5n3)	Lipid	Polyunsaturated Fatty Acid (n3 and n6)	18467	LC/MS Neg	2050	5450	301.217	10-2005-9;10417-94-4	446284	393682	C06428	HMDB01999	0.6338	0.3592	0.3132	0.0966	1.0869	0.6163	0.5781	4.053	1.1201	1.1941	3.1583	2.136	5.0329	4.631	0.6336	0.2577	0.4519	1.5322	0.0764	0.763	0.1968	0.3029	2.363	0.9307	3.5471	1.9614	4.5921	1.3553	2.6486	2.9571	0.1877	0.0343	0.4021	0.1115	0.6203	0.4973
1000	eicosenoate (20:1n9 or 11)	Lipid	Long Chain Fatty Acid	33587	LC/MS Neg	100001335	5950	309.28		5282768	4445895		HMDB02231	1.0099	0.6436	0.9901	0.1859	1.0018	1.8958	0.5966	0.9982	0.6604	1.0622	1.2732	1.7228	2.0661	2.2143	0.9853	0.6467	0.8798	1.6683	0.1029	0.9451	0.2986	0.9478	2.425	0.8849	2.2908	2.0649	1.54	0.8164	1.4088	0.8623	0.5691	0.6196	0.5739	1.0713	0.8529	0.7653
2853	ergothioneine	Xenobiotics	Food Component/Plant	37459	LC/MS Pos	100002154	823	230.096	58511-63-0	3032311	2297320	C05570	HMDB03045	2.181	0.6375	1.5357	2.4956	1.653	4.1604	4.1287	0.5074	0.3464	0.5301	0.1867	0.8963	1.3595	2.243	0.8429	1.5075	3.3179	1.6003	0.7613	1.0121	1.7581	0.1099	2.5823	1.1518	0.4144	1.1882	0.3033	1	0.3366	0.5566	2.5689	0.0746	1.1281	0.0746	1.1867	0.7794
1004	erucate (22:1n9)	Lipid	Long Chain Fatty Acid	1552	LC/MS Neg	1087	6355.6	337.311	112-86-7	5281116	7924	C08316	HMDB02068	1.0566	0.6664	0.8224	0.0864	0.7799	6.8398	2.499	0.757	0.6883	0.9072	0.5163	4.5464	5.4756	6.512	1.8091	1.1285	1.1931	4.2043	0.3273	0.4291	0.2487	0.9434	6.1479	1.8109	5.6768	5.7764	1.363	0.4411	1.1786	0.5084	1.9267	1.3363	1.8552	3.0397	0.9292	0.5875
2855	erythritol	Xenobiotics	Food Component/Plant	20699	LC/MS Polar	100000846	1491	167.056	149-32-6	222285	13835932	C00503	HMDB02994	1.9003	2.7793	1.5394	3.1302	1.7315	1.4262	1.5776	0.6097	1.2888	1.188	0.2793	0.7362	0.5429	1.0273	1.4678	1.0423	2.8113	2.8299	0.2793	1.0692	0.7728	0.4014	1.7199	0.4968	1	1.0445	0.2793	0.2793	0.9649	0.2793	1	0.5865	0.4706	0.2793	1.2574	0.4721
937	erythronate*	Carbohydrate	Aminosugar Metabolism	42420	LC/MS Polar	100001320	2186	135.03	88759-55-1	2781043	2061231		HMDB00613	1.2147	0.9402	0.7429	0.8832	0.9343	0.9247	1.1125	0.6084	0.629	0.6939	0.5256	0.8451	0.9555	1.4413	1.5098	1.2763	1.0241	2.2293	0.5623	0.7492	1.0291	1.4776	1.2803	1.0923	0.9951	0.8741	1.0716	0.6138	0.9759	0.8158	0.9467	1.3042	1.3526	1.8272	0.6742	0.9913
1387	ethanolamine	Lipid	Phospholipid Metabolism	1497	GC/MS	420	1304	174.1	141-43-5	700	13835336	C00189	HMDB00149	0.9945	1.2202	0.5096	1.0156	0.8362	0.4786	0.7671	0.8526	1.2275	0.76	0.9847	1.1289	1.0683	1.2478	0.8547	0.8722	0.5686	1.1693	1.3804	0.9141	0.8046	0.9186	0.6828	1.0184	0.5905	0.5569	1.1342	0.7584	1.2084	0.6774	0.7757	0.6278	0.9229	0.491	1.3984	0.9942
274	ethylmalonate	Amino Acid	Leucine, Isoleucine and Valine Metabolism	15765	LC/MS Polar	2054	2785	131.035	601-75-2	11756	11263		HMDB00622	1.6497	1.7413	1.665	0.9837	1.5427	2.4153	1.7104	0.6268	0.6459	0.5988	0.517	1.1005	0.4808	2.4016	0.6208	0.8521	0.9627	5.8785	0.2644	0.5368	3.641	1.5005	0.9649	0.4559	1.0849	0.6286	1.4322	0.7079	0.7988	1.1623	2.8977	1.6397	2.0829	1.3501	1.4031	1.4026
2508	flavin adenine dinucleotide (FAD)	Cofactors and Vitamins	Riboflavin Metabolism	2134	LC/MS Neg	327	2425	784.15	146-14-5;84366-81-4	643975	559059	C00016	HMDB01248	0.604	0.9289	0.9601	0.5801	1.0278	0.7541	0.8864	0.983	1.2201	1.0192	1.0664	1.0387	0.9372	0.943	0.7753	1.612	1.3848	1.0042	0.2638	0.9931	1.4492	0.391	0.8819	0.9513	0.7016	0.8328	0.9184	1.389	1.0029	1.1689	0.7682	0.8745	1.0996	1.0652	1.2579	0.7152
2509	flavin mononucleotide (FMN)	Cofactors and Vitamins	Riboflavin Metabolism	15797	LC/MS Neg	100000251	2390	455.097	130-40-5	710	690	C00061	HMDB01520	0.7386	1.7765	0.7886	0.8712	1.2743	0.856	1.2977	0.7887	2.6288	1.1476	1.1664	1.0952	0.8938	1.2965	1.2867	2.6103	0.8879	0.9805	0.2282	0.74	1.7683	1.8234	1.2227	2.8883	0.5927	0.6362	0.9748	1.1745	0.7512	0.8994	2.3505	3.3599	1.7348	1.311	1.1191	0.7517
2541	folate	Cofactors and Vitamins	Folate Metabolism	1826	LC/MS Neg	328	1467	440.132	59-30-3	6037	5815	C00504	HMDB00121	0.2241	0.2241	0.2241	0.2241	0.2241	0.2241	0.2241	0.2241	0.2241	0.2241	0.2722	0.2241	0.2714	0.9178	1.2521	2.2272	0.2241	0.2241	0.4516	0.2241	1.0822	0.3374	0.2241	0.7385	0.2241	0.2241	0.2241	0.2241	0.2241	0.2241	1.044	1.7614	2.3551	0.7262	0.2241	0.2241
60	formiminoglutamate	Amino Acid	Histidine Metabolism	43493	LC/MS Pos	100002500	781	175.071	816-90-0	439233	388370	C00439		0.9867	2.1617	0.8363	0.5468	1.0273	0.2013	0.4309	1.498	4.1847	1.3554	0.7119	0.6879	0.643	0.5774	1.0461	1.2744	1.6141	0.952	0.0789	0.8	1.6692	1.6741	0.2921	0.8501	0.4735	0.2751	1.3289	1.4852	0.921	0.8505	0.7745	1.1536	0.9235	0.4081	1.7754	0.7678
866	fructose	Carbohydrate	Fructose, Mannose and Galactose Metabolism	48195	LC/MS Polar	878	2022.2	225.062	57-48-7	5984	5764	C00095	HMDB00660	1.0673	1.1721	0.583	1.2764	1.0532	1.0425	1.2029	1.53	1.4046	1.6842	0.398	1.2736	1.2411	0.9315	1.3559	1.2326	1.5783	1.9704	0.1659	1.0321	1.0444	0.6667	0.974	0.6269	0.8408	0.5566	0.804	0.6297	0.4715	0.8218	1.2262	1.1661	0.7639	0.8222	0.2645	1.0912
766	fructose-6-phosphate	Carbohydrate	Glycolysis, Gluconeogenesis, and Pyruvate Metabolism	12021	GC/MS	1232	1994.9	315.1	103213-47-4	69507	19969987	C05345	HMDB00124	2.8981	0.7817	6.5113	6.8815	4.5158	1.897	0.6356	0.7186	0.8603	0.8851	0.6569	0.9509	0.7537	0.7697	1	0.6534	1.1955	1.1217	25.8361	1.2948	0.4899	1.3451	2.3747	0.7234	0.3547	7.8316	1.4386	0.7881	3.1595	1.0301	0.7015	0.9828	0.5879	0.3055	0.8327	8.6047
816	fucose	Carbohydrate	Pentose Metabolism	15821	GC/MS	918	1682.2	204	2438-80-4	19466	2299091	C01018	HMDB00174	1.8122	0.9083	1.3488	0.3576	1.7256	1.4602	0.7806	0.4023	0.9039	1.1755	1	0.6723	1.1141	0.9669	1.2014	0.915	0.763	0.5023	0.9702	1.1131	1.292	0.7781	1.3769	1.3748	1.2489	0.751	1.6746	0.5274	0.9904	0.3576	0.7518	1.889	1.1355	0.7013	0.7696	0.757
953	fumarate	Energy	TCA Cycle	1643	LC/MS Polar	330	3084	115.004	100-17-8	444972	10197150	C00122	HMDB00134	0.8599	1.6834	0.9096	0.7547	1.1651	1.1986	0.841	1.1887	1.2796	1.38	1.0784	1.7544	1.1498	1.4916	0.9317	1.1932	0.8964	0.9225	0.3602	0.6996	1.0738	0.9661	1.0041	1.1143	1.1017	1.0306	1.0344	1.1368	0.8627	0.911	2.1067	1.4568	2.0091	1.1174	1.6434	1.5643
890	galactonate	Carbohydrate	Fructose, Mannose and Galactose Metabolism	27719	LC/MS Polar	100001026	3085	195.051	299-28-5	128869	114198	C00880	HMDB00565	0.7518	0.9905	0.6612	1.0951	1.14	0.9553	1.2357	1.1269	1.2338	1.3247	0.6498	1.0016	1.3324	2.2061	0.9099	1.199	1.4251	1.6377	0.123	0.8436	0.8109	0.2552	1.4927	1.1007	1.0389	0.8271	1.7432	1.2985	0.9973	1.2002	1.0326	0.7954	1.1083	0.8258	0.7599	0.6883
883	galactose 1-phosphate	Carbohydrate	Fructose, Mannose and Galactose Metabolism	15706	LC/MS Polar	100000300	4552	259.022	19046-60-7	123912		C00446	HMDB00645	4.0096	0.1138	11.8313	8.2777	4.3441	3.6859	0.1138	0.1138	0.1138	1.6046	0.3873	0.5751	0.1345	0.1138	0.1138	0.1138	0.4753	0.3484	42.3943	0.9584	0.1138	0.1138	4.2768	0.1138	0.2498	6.1201	1.0416	0.3771	5.6854	0.8741	0.1138	1.5132	0.1138	0.4155	0.1138	8.1449
41	gamma-aminobutyrate (GABA)	Amino Acid	Glutamate Metabolism	1416	GC/MS	141	1539.7	304.1	56-12-2	119	116	C00334	HMDB00112	0.28	1.5562	0.2978	0.4093	0.4117	0.291	0.3728	1.1463	1.4489	1.4202	1.3162	1.4202	1.1323	1.4534	1.0221	1.2105	0.9961	1.0169	0.3565	0.6287	1.2263	1.507	1.2032	0.9856	0.8718	0.8881	0.9276	0.5623	0.4636	0.7567	1.3724	1.5305	1.8315	1.2626	1.5643	1.4222
387	gamma-glutamylalanine	Peptide	Gamma-glutamyl Amino Acid	37063	LC/MS Pos	100001843	1116	219.098	5875-41-2	440103	389104		HMDB29142	0.1538	0.1538	0.1538	0.1538	0.1538	0.9089	0.9516	0.1538	0.4147	0.6215	0.5395	2.5589	0.1538	3.508	0.6677	1.3949	0.6544	0.3398	4.4688	0.1538	0.3079	0.1538	1.5977	0.1538	0.348	4.3468	1.0038	0.1538	0.1647	0.308	5.0479	0.7401	3.7998	0.1538	2.3362	0.9962
389	gamma-glutamylglutamate	Peptide	Gamma-glutamyl Amino Acid	36738	LC/MS Pos	331	1045	277.103	1116-22-9	92865	83831	C05282	HMDB11737	0.3606	0.9003	0.2488	0.1233	0.1233	0.1799	0.1441	0.9391	4.0753	0.7784	0.9254	2.2107	1.3865	2.0941	1.2236	1.5888	1.0528	0.4334	16.931	0.3023	0.8635	2.0392	1.3557	1.0487	0.5335	2.2488	1.1613	0.4488	0.8044	0.6673	1.6678	0.381	1.5529	0.2878	0.5923	1.1885
390	gamma-glutamylglutamine	Peptide	Gamma-glutamyl Amino Acid	2730	LC/MS Pos	1140	817.9	276.119	10148-81-9	150914	133013	C05283	HMDB11738	3.5132	0.4825	3.7502	3.3206	3.6745	3.7359	1.7788	0.1638	0.1259	0.592	1.0186	1.3908	0.9814	0.9575	0.9075	0.9408	1.0495	0.7595	0.8907	0.6869	0.4447	0.9458	1.4906	0.5598	1.2841	2.4634	1.1011	0.6195	1.8669	1.2766	0.5681	0.6293	0.6953	0.7694	0.6345	1.1969
391	gamma-glutamylglycine	Peptide	Gamma-glutamyl Amino Acid	33949	LC/MS Pos	100001294	773	205.082	1948-29-4	165527	145071		HMDB11667	1.4007	0.9338	2.0083	1.3881	1.9649	1.7037	1.2229	0.5181	0.4802	0.5114	0.9436	0.7019	0.8079	0.9587	0.9169	0.9549	0.9957	0.4795	1.4812	0.6088	0.7153	1.3835	1.4502	0.6906	1.1718	1.9299	0.8949	0.6743	1.1445	1.0936	0.5773	0.5886	1.0073	1.4099	0.9574	0.9807
392	gamma-glutamylhistidine	Peptide	Gamma-glutamyl Amino Acid	18245	LC/MS Neg	1235	706	283.105	37460-15-4	7017195	5380197			1.4655	0.7447	0.3995	2.3394	1.5301	1.5978	1.1809	0.485	2.8427	0.7446	0.1864	2.1118	0.6613	0.9654	0.5548	1.2664	1.2892	1.0514	0.0435	1.3014	0.7427	0.5813	1.5965	0.0435	0.3388	1	0.8449	1	0.6956	1.7765	0.6437	2.2541	1.4063	1.6032	0.7721	1.082
393	gamma-glutamylisoleucine*	Peptide	Gamma-glutamyl Amino Acid	34456	LC/MS Pos	100001485	2661	261.144		14253342	21403145		HMDB11170	1.8644	0.2309	0.3767	0.4014	0.9798	1.2798	1.0251	0.7514	0.7244	0.6115	0.7653	1.3306	1.5077	1.3325	1.5153	3.3472	3.5126	1.575	1.2511	0.4424	0.5854	0.5852	2.3348	0.8484	0.9704	2.5816	0.5294	0.4596	0.877	1.0727	1.1526	1.4065	1.114	0.6214	0.5872	0.7183
394	gamma-glutamylleucine	Peptide	Gamma-glutamyl Amino Acid	18369	LC/MS Pos	1268	2757.2	261.144	2566-39-4	151023	133115		HMDB11171	0.9605	0.8735	0.701	0.5894	0.885	1.0946	1.0017	0.8221	0.8357	0.6428	0.7057	1.2229	1.4784	1.5284	1.9587	3.0989	3.0572	1.3886	1.1922	0.6115	0.9119	0.6862	1.9302	1.2816	1.1771	2.4516	0.8659	0.6498	0.625	0.9983	1.2862	1.2877	1.1289	0.8916	0.7358	1.0125
395	gamma-glutamyllysine	Peptide	Gamma-glutamyl Amino Acid	33934	LC/MS Pos	100001262	760	276.155	17105-15-6	65254;14284565	58747		HMDB03869	0.39	4.5236	3.5706	0.4934	1.7085	1.0113	0.7333	0.2035	0.1489	0.3279	1.7324	0.9887	0.1761	1.4355	0.1489	0.9411	0.4476	0.1489	0.1489	0.1489	1.4602	2.2282	1.0897	0.5882	0.9117	0.9224	1.1107	0.2175	1.836	0.5062	1.3944	0.2548	1.1016	0.6885	2.4931	0.1489
397	gamma-glutamylphenylalanine	Peptide	Gamma-glutamyl Amino Acid	33422	LC/MS Pos	100000491	2865	295.129	7432-24-8	111299	99868		HMDB00594	2.1673	0.879	0.5519	0.4059	0.8124	0.636	0.9896	0.6951	1.1501	0.4872	0.6739	0.9451	0.9353	1.1829	1.3755	1.2375	0.9862	0.9349	3.5413	0.658	1.2058	1.4869	1.1468	0.9325	0.7604	2.6558	1.0104	0.6228	0.7222	0.8083	1.0138	0.8024	1.0728	0.5755	1.4334	1.383
399	gamma-glutamyltryptophan	Peptide	Gamma-glutamyl Amino Acid	33947	LC/MS Pos	100001295	3035	334.14	66471-20-3	3989307	2302065		HMDB29160	1.8814	0.517	0.7252	0.7267	0.4567	0.5281	0.9881	0.1827	1.73	0.1827	0.6837	0.7285	0.9531	0.7437	1	0.7515	1.0347	0.1827	6.1359	0.752	0.3033	1.2933	1.4586	1.3127	0.6414	4.7866	1.3264	0.7063	1.0098	0.9539	1.2056	0.3586	1.6548	0.1827	1.8892	2.6711
401	gamma-glutamylvaline	Peptide	Gamma-glutamyl Amino Acid	43829	LC/MS Pos	100001126	2045	247.129	2746-34-1	7015683			HMDB11172	1.0018	0.1192	0.409	0.1732	0.9202	1.2045	0.9592	1.1368	0.5831	0.5589	0.8106	1.7998	2.4587	1.47	2.1584	4.5591	5.0304	1.4675	0.822	0.3131	0.601	0.2924	2.8688	0.7242	0.9408	2.3888	0.6232	0.2524	0.5451	1.0408	1.3504	1.8373	1.4577	0.9069	0.4127	0.6911
2787	gluconate	Xenobiotics	Food Component/Plant	587	LC/MS Polar	338	2922	195.051	527-07-1	10690	10240	C00257	HMDB00625	0.987	1.7878	0.5196	2.0681	1.3745	1.1251	1.0063	1.3231	2.4188	2.0714	0.7348	1.8122	1.2633	1.4506	1.2773	1.7857	2.4749	1.8006	0.0823	1.1297	1.4585	0.9778	1.5	0.9875	0.9937	0.7174	1.7739	1.1348	0.6412	1.1161	1.7926	0.8879	0.7795	0.6059	0.4932	0.8954
908	glucosamine	Carbohydrate	Aminosugar Metabolism	18534	GC/MS	289	1833	203	66-84-2	441477	390201	C00329	HMDB01514	1.4499	1.5204	0.7159	3.3384	0.2216	0.2216	1.5234	2.8995	6.5704	4.5103	0.9657	0.2216	1.5332	0.6259	0.9721	0.2216	2.0551	1.6324	0.2331	2.1317	0.76	0.6279	1.2378	1.1236	0.9398	0.7574	1.0453	0.2216	0.2216	0.6139	1.0063	0.2216	0.9888	0.6714	0.8975	0.6868
910	glucosamine-6-phosphate	Carbohydrate	Aminosugar Metabolism	580	LC/MS Polar	290	4521.5	258.038	3616-42-0	439217	8013767	C00352	HMDB01254	6.6738	0.1334	15.0608	8.6313	3.3307	3.9148	0.1334	0.1334	0.1334	0.5405	0.1334	0.9485	0.1569	0.1334	0.1334	0.1334	0.5604	0.2135	72.4694	0.1334	0.1334	0.8156	5.7192	0.1334	0.1334	4.948	0.929	0.184	7.5864	0.5122	0.1334	0.3847	0.1334	0.1334	0.1334	7.6215
762	glucose	Carbohydrate	Glycolysis, Gluconeogenesis, and Pyruvate Metabolism	20488	LC/MS Polar	572	2342	179.056	50-99-7	79025	71358	C00031	HMDB00122	0.9719	1.0679	1.0723	0.8669	0.9513	1.0969	0.7961	1.6039	1.447	1.6473	0.4408	1.5015	1.3894	0.931	1.2339	1.2148	1.1634	1.5253	0.0415	1.2836	1.2187	0.5483	1.1555	0.7856	0.9311	0.9417	1.2867	0.8343	0.764	0.9468	1.3738	1.5158	0.7185	0.9	0.3661	1.2508
763	glucose-6-phosphate (G6P)	Carbohydrate	Glycolysis, Gluconeogenesis, and Pyruvate Metabolism	31260	LC/MS Polar	291	4537	259.022	103192-55-8	5958	19952394	C00668	HMDB01401	5.1346	0.3979	11.521	11.8995	5.8281	3.81	0.5214	0.6285	0.3028	0.8678	0.5709	1.0571	1.0336	0.6056	0.7175	0.4486	1.5803	1.1965	30.8843	1.1386	0.4921	0.9471	4.4865	0.3582	0.9664	11.4723	2.4509	0.5955	5.7544	1.7876	0.5169	0.6894	0.4335	0.7987	0.341	13.783
914	glucuronate	Carbohydrate	Aminosugar Metabolism	15443	LC/MS Polar	100000257	3233.3	193.035	207300-70-7	444791	58552	C00191	HMDB00127	0.7713	0.9227	0.8055	0.8588	0.9464	0.5041	1.1256	0.6662	0.7605	0.6793	0.5537	0.879	1.0776	2.0337	0.6609	0.6196	0.5305	0.6362	0.1321	0.3286	0.4809	1.3338	0.6882	1.281	0.7711	0.7432	0.7775	1.588	0.4697	1.4739	1.1854	1.2186	1.9351	1.9045	1.3166	0.9399
36	glutamate	Amino Acid	Glutamate Metabolism	57	LC/MS Pos	561	710	148.06	56-86-0	611	591	C00025	HMDB00148	0.6849	0.967	0.6467	0.421	0.4388	0.1914	0.1553	1.0839	2.1104	1.1032	1.0687	0.7599	1.0673	1.6491	0.6515	0.6073	0.8199	0.5905	2.4252	0.597	0.6016	1.3584	1.2816	1.1492	1.0788	1.02	1.678	1.0416	1.3016	1.0774	0.6711	0.4027	0.7847	0.417	0.3755	0.8209
46	glutamate, gamma-methyl ester	Amino Acid	Glutamate Metabolism	33487	LC/MS Pos	100001103	1068.8	162.076	1499-55-4	68662	66546			0.0521	0.9558	0.8947	1.515	0.6762	0.5814	1.065	0.3155	0.091	0.2569	0.3444	1.2044	0.0521	1.6151	0.0521	1.1284	0.525	1.9476	15.9406	0.0726	0.0521	1	2.0103	1.1123	0.1839	0.0521	0.7195	1.2956	2.1213	1.9817	0.7082	0.0922	0.0521	0.3588	0.4012	0.0521
37	glutamine	Amino Acid	Glutamate Metabolism	53	LC/MS Pos	563	680	147.076	56-85-9	5961	5746	C00064	HMDB00641	1.0957	0.5981	1.0168	1.0156	1.1305	0.8397	1.2203	0.8256	0.3424	0.6919	0.8393	0.8417	1.1933	0.7632	1.1636	1.0023	0.902	0.7829	0.8368	1.2326	0.81	0.8757	1.0527	0.9201	1.0999	1.2213	1.1882	1.1776	1.2172	1.3234	0.3963	0.829	0.2545	0.9729	0.6912	0.895
486	glutamine-leucine	Peptide	Dipeptide	42994	LC/MS Pos	100003160	2195	260.16			16568303			0.0691	0.0691	0.0691	0.0691	0.0691	0.0691	0.0691	0.397	0.1307	0.9196	0.569	1.2736	1.1824	0.635	0.95	0.8553	2.1506	0.5244	0.0691	1.8463	0.0691	2.8514	7.1614	0.4505	2.2308	5.2004	0.9403	0.6609	2.3221	1.6248	0.0691	0.5875	0.4485	2.3524	0.2017	1.6348
80	glutarate (pentanedioate)	Amino Acid	Lysine Metabolism	396	LC/MS Polar	339	2900	131.035	110-94-1	743	3618533	C00489	HMDB00661	0.7875	0.6191	0.4881	0.6442	1.0402	1.2343	0.8709	0.7243	0.4475	0.8178	0.5219	0.9296	0.7108	1.2585	0.6967	1.0533	0.9467	2.15	0.1308	0.5786	3.3768	3.3208	2.1752	1.5278	1.0042	0.829	1.3051	0.6421	0.6586	1.0636	1.4141	4.4465	2.7583	4.2743	1.8482	1.2649
81	glutarylcarnitine (C5)	Amino Acid	Lysine Metabolism	44664	LC/MS Pos	100001593	1583.3	276.144	102636-82-8	71464488	21403175		HMDB13130	0.4234	0.7225	0.4057	0.3866	0.536	0.302	0.4949	1.4836	1.3735	1.1047	1.2321	0.696	1.1475	0.8949	0.4714	0.6319	0.6705	0.4033	0.001	0.9579	0.8581	1.6197	0.912	0.7897	0.7232	0.885	1.7875	1.0983	2.0483	1.5169	0.4984	0.5733	0.3517	0.4087	0.4992	0.5583
372	glutathione, oxidized (GSSG)	Amino Acid	Glutathione Metabolism	27727	LC/MS Pos	448	1512	613.159	103239-24-3	65359	58835	C00127	HMDB03337	0.9109	1.0616	0.8673	0.6623	1.0289	0.9979	0.9432	1.4148	1.3108	1.3283	0.6211	1.2165	1.5615	1.3399	0.9641	0.9205	0.9162	1.1636	0.4282	0.9575	1.0253	1.4102	1.2386	1.2686	1.1774	0.7913	1.1429	0.8934	0.9123	0.9318	1.5295	1.4075	1.1234	1.2095	0.6255	0.9633
371	glutathione, reduced (GSH)	Amino Acid	Glutathione Metabolism	2127	LC/MS Pos	496	1270	308.091	70-18-8	124886	111188	C00051	HMDB00125	5.172	2.4848	5.0293	6.4445	10.043	8.1201	2.5663	2.5622	1.9746	2.2399	0.5124	3.2077	2.4892	1.517	0.0987	0.6313	1.3259	1.8857	0.6767	1	0.8603	0.0771	1.699	1.5795	0.2148	0.2203	0.5739	1.0143	0.9857	0.6954	5.4763	0.7324	1.123	0.1658	0.3605	1.9931
782	glycerate	Carbohydrate	Glycolysis, Gluconeogenesis, and Pyruvate Metabolism	1572	LC/MS Polar	1052	2070.4	105.019	600-19-1	752	732	C00258	HMDB00139	1.1437	0.7767	1.3964	0.8211	0.9745	1.1624	0.899	0.6732	0.6209	0.8297	0.8728	1.3539	0.9968	1.0564	0.9939	1.2731	0.9389	0.8239	0.9462	0.5336	1.0925	0.8721	0.9288	0.9169	1.0032	1.1428	0.904	0.7354	0.9914	1.033	1.2566	1.2779	1.3211	1.1019	1.1386	1.0058
1522	glycerol	Lipid	Glycerolipid Metabolism	15122	LC/MS Neg	1254	758	91.0401	56-81-5	753	733	C00116	HMDB00131	0.9845	0.393	1.4729	2.9017	1.5393	1.3839	0.519	0.9568	0.7763	0.8456	1.0866	1.0529	0.9412	0.8894	0.6768	0.5235	0.7336	0.9747	0.1049	0.792	0.3125	0.7229	1.7379	0.476	1.4238	2.52	1.1498	1.0155	1.8631	1.4667	0.35	0.3533	0.4506	0.8765	0.7159	1.5291
1523	glycerol 3-phosphate (G3P)	Lipid	Glycerolipid Metabolism	43847	LC/MS Polar	100000258	3938.7	171.006	29849-82-9	754	734	C00093	HMDB00126	1.1728	0.6755	1.2	2.8027	1.8211	0.7937	0.2649	0.9768	0.739	1.1171	1.0246	1.4841	1.2843	0.7465	0.4105	0.5896	0.7184	1.028	1.9065	0.9427	0.167	1.2605	1.1225	0.4465	0.6129	1.1569	1.0337	0.7554	2.1084	0.9272	0.522	0.6399	0.3451	1.5626	0.9875	2.5112
1390	glycerophosphoethanolamine	Lipid	Phospholipid Metabolism	37455	LC/MS Polar	100001620	3075	214.049	33049-08-0	123874	110410	C01233	HMDB00114	2.9763	1.6207	2.9633	6.3718	4.8727	3.1795	0.8927	0.5781	0.1434	0.6206	0.8367	0.7987	1.018	0.5318	0.9648	0.499	1.6282	1.8767	0.1292	1.1385	0.19	1.8975	2.884	0.6266	2.1458	3.9393	0.9765	0.4173	1.8344	1.686	0.1463	0.2774	0.5477	1.0422	0.4088	2.6681
1528	glycerophosphoglycerol	Lipid	Glycerolipid Metabolism	48857	LC/MS Polar	100001619	2430	245.043		439964	388990	C03274		3.9089	1.7778	3.499	13.7316	9.3517	3.0329	0.6129	0.9513	0.4996	1.5311	0.5328	1.5986	1.253	0.6629	1.0927	1.0139	1.2439	4.4733	0.2291	0.9779	1.5636	1.5299	1.2731	0.6517	2.0782	1.4905	1.0221	0.642	0.9861	1.1112	0.761	0.9421	0.6203	0.9692	0.364	4.6543
1392	glycerophosphoinositol*	Lipid	Phospholipid Metabolism	47155	LC/MS Polar	100001621	3850	333.059	16824-65-0					0.8929	0.922	0.3244	0.6743	1.227	1.238	1.636	1.0784	1.0154	0.8107	1.4205	0.9846	1.1003	0.9132	0.8755	1.4649	0.9419	0.9878	0.2893	1.1852	1.5345	2.6122	2.2351	1.7887	1.4601	1.5361	0.7061	0.5947	1.2159	1.0783	4.0638	0.8878	1.9093	0.9792	0.9113	0.5122
1384	glycerophosphorylcholine (GPC)	Lipid	Phospholipid Metabolism	15990	LC/MS Pos	100000269	709.9	258.11	28319-77-9	71920	571409	C00670	HMDB00086	4.3475	1.443	4.3662	6.6719	6.8413	5.374	1.0347	0.4833	0.1498	0.8344	0.631	0.989	1.024	0.6925	0.9947	0.4178	2.1444	2.0847	0.1007	1.3367	0.1899	2.5028	4.5333	0.6718	2.4727	5.1246	1.0053	0.4572	2.3613	2.0307	0.2097	0.157	0.4562	0.7528	0.3523	2.9767
1	glycine	Amino Acid	Glycine, Serine and Threonine Metabolism	58	LC/MS Pos	340	700	263.147	56-40-6	750	730	C00037	HMDB00123	1.0018	1.1464	0.9336	0.7148	0.7732	0.6831	0.9979	0.938	1.1093	0.8527	1.4007	0.9871	0.9807	1.1013	1.0281	1.2794	1.2463	0.7182	2.3076	0.6902	0.9556	1.2189	0.9247	1.605	0.847	1.233	0.7686	0.9982	0.9476	0.9075	0.7591	0.8914	1.4324	1.0021	1.3263	0.8708
1766	glycocholate	Lipid	Primary Bile Acid Metabolism	18476	LC/MS Neg	342	5163	464.302	475-31-0;863-57-0	10140	9734	C01921	HMDB00138	1.1279	2.1392	7.4839	0.2637	4.5209	1.0333	1.1354	1.8286	0.6316	1.03	0.5225	1.0036	1.2084	0.5595	0.1082	0.2361	0.7314	0.0564	0.0564	4.6987	1.0861	1.0467	0.3296	0.2892	0.1155	0.0564	0.2646	0.6826	2.4443	0.5465	0.3	1.331	0.7688	0.1716	2.0805	0.9139
498	glycylisoleucine	Peptide	Dipeptide	36659	LC/MS Pos	100001790	2080	189.123	19461-38-2	88079	19972556			3.4442	0.9186	4.4471	2.8447	7.0252	4.2598	1.8605	0.6322	0.257	0.6376	0.9463	0.9461	0.8808	0.6625	0.9488	0.7477	1.0637	0.8714	0.3307	1.0835	0.4486	1.573	1.587	0.4045	1.2727	2.2375	1.2809	0.5762	1.4118	1.1417	0.4859	0.4415	0.9803	1.8991	0.8303	1.3805
499	glycylleucine	Peptide	Dipeptide	34398	LC/MS Pos	100001258	2190.9	189.123	869-19-2	92843	83812	C02155	HMDB00759	3.4512	1.0219	4.5678	2.4915	5.4693	4.2249	1.6731	0.663	0.2736	0.6285	0.9502	1.0051	0.9781	0.8	0.8663	0.6476	1.137	0.9635	0.2984	0.9679	0.4772	1.4873	1.9452	0.4434	1.3361	2.6566	1.2115	0.6574	1.5764	1.4278	0.5197	0.3186	0.8392	1.3325	0.8204	1.6105
509	glycylvaline	Peptide	Dipeptide	18357	LC/MS Pos	100000487	1561.6	175.108	1963-21-9	97417	2006926		HMDB28854	3.0075	0.9366	4.1223	3.4104	5.8804	3.9104	1.6094	0.7378	0.2718	0.553	0.8795	1.017	0.9514	0.9584	0.9502	0.7223	0.9918	0.9994	0.6771	0.9892	0.5738	1.8281	1.9887	0.4816	1.4114	2.4039	1.4524	0.7185	1.5007	1.3491	0.6833	0.4027	0.9142	1.2096	0.8419	1.383
353	guanidinoacetate	Amino Acid	Creatine Metabolism	43802	LC/MS Pos	344	711.2	118.061	352-97-6	763	743	C00581	HMDB00128	1.4271	1.6869	0.9109	0.4967	1.0263	1.0152	1.5078	1.6795	1.7745	1.6602	1.2514	1.6237	2.6776	1.3138	0.1559	0.2727	0.1371	0.2821	46.0114	0.0647	0.4104	0.1819	0.7964	0.9848	0.3262	0.3459	0.9514	0.2646	1.0733	0.5025	0.3915	0.6937	1.3754	1.2272	1.5964	1
370	guanidinosuccinate	Amino Acid	Guanidino and Acetamido Metabolism	32446	LC/MS Pos	100001212	742.9	176.067	6133-30-8	97856	88329	C03139	HMDB03157	1.5662	1.0157	1.0233	0.8399	0.4819	0.9838	1.3082	0.8838	0.6097	0.5161	0.9843	1.1799	1.2843	0.4167	1.8312	1.5676	1.362	2.0215	0.0683	0.8188	0.8808	0.8887	0.9396	0.8911	1.5519	1.5489	0.7603	0.2523	0.6893	0.3133	1.4945	1.6134	1.113	1.9456	1.7631	1.3327
2398	guanosine 3'-monophosphate (3'-GMP)	Nucleotide	Purine Metabolism, Guanine containing	39786	LC/MS Polar	100002704	4210	362.051	117-68-0	3522	3402			0.712	0.2347	0.9145	1.083	0.7216	0.5263	1	1.2823	1.2973	1.5734	1.1252	1.2394	0.9814	1.6121	0.896	1.0327	0.8715	0.7646	3.6937	1.0904	0.5466	0.5936	0.9702	0.6778	0.7449	1.3934	0.2347	0.9892	2.0094	1.4849	0.5222	0.9615	1.2797	1.6979	0.9564	0.2738
2523	gulonic acid*	Cofactors and Vitamins	Ascorbate and Aldarate Metabolism	46957	LC/MS Polar	100001586	2750	195.051	20246-53-1	9794176	7969943			0.7861	0.776	0.9138	0.7863	0.9542	1.7948	1.7665	0.5252	0.6346	0.4726	0.6297	0.967	0.7185	2.0083	0.7047	0.8074	0.7522	2.0261	0.0722	0.5505	0.4825	0.5386	2.2144	0.9103	1.0272	1.1269	0.9728	1.0512	0.8758	0.9539	1.1866	1.5455	2.1257	1.9001	0.8094	0.4722
2558	heme	Cofactors and Vitamins	Hemoglobin and Porphyrin Metabolism	41754	LC/MS Neg	100001386	5325	632.172	14875-96-8	26945		C00032	HMDB03178	0.0989	0.4422	0.5467	0.0989	0.0989	0.1379	0.0989	0.0989	1.6169	1.1209	0.0989	1.8603	0.0989	0.0989	0.0989	0.0989	0.0989	0.2502	62.1203	0.0989	0.0989	0.0989	0.0989	0.0989	0.0989	0.0989	0.0989	0.0989	0.0989	0.0989	0.6085	0.0989	0.0989	0.0989	4.5541	0.0989
1114	hexadecanedioate	Lipid	Fatty Acid, Dicarboxylate	35678	LC/MS Neg	100001614	4615	285.207	505-54-4	10459	10027	C19615	HMDB00672	1.5153	1.1054	2.4971	1.5259	1.5479	0.6403	0.9045	0.9693	1.2055	0.925	0.9069	0.5739	0.4453	0.9006	0.6636	0.9471	0.7971	0.6594	0.0906	0.9376	0.9633	1.5857	0.7495	0.5246	0.4699	0.8978	1.0042	1.129	1.5295	1.4404	0.936	0.6774	1.0069	0.6833	1.8542	1.8617
1196	hexanoylcarnitine	Lipid	Fatty Acid Metabolism(Acyl Carnitine)	32328	LC/MS Pos	100000781	3194	260.186	6920-35-0	6426853	4932273		HMDB00705	0.6295	2.7704	1.0955	0.9107	1.9407	1.8497	0.3035	0.6877	0.3035	0.3035	0.6107	0.9337	0.3035	0.3035	0.3035	1.0663	0.3035	1	544.727	0.3035	0.3035	0.3035	0.3035	0.3035	0.3035	1.1542	0.3035	0.8485	0.9222	1.0123	0.3035	0.3035	0.3035	13.3102	0.3035	1.3349
1185	hexanoylglycine	Lipid	Fatty Acid Metabolism(Acyl Glycine)	35436	LC/MS Neg	100001527	2900	172.098	24003-67-6	99463	89859		HMDB00701	2.1139	1.3673	1.1584	1.2159	1.4036	5.1798	3.1393	0.4172	0.2453	0.1463	0.6804	1.7133	0.6312	1.0946	0.9644	2.7682	2.4582	2.5662	0.0804	0.4349	1.3288	1.2546	1.1912	0.7414	1.0245	1.8443	0.5034	0.2458	0.3775	0.8574	3.6084	7.1116	2.6799	3.5139	2.0285	0.9164
1209	hexenedioylcarnitine*	Lipid	Fatty Acid Metabolism(Acyl Carnitine)	47658	LC/MS Pos	100005973	1711	288.144			28639167			0.1931	0.409	0.2022	0.1361	0.1927	0.0306	0.0369	1.6509	2.2763	2.2516	3.4368	1	1.6452	1.6349	0.2008	0.2892	0.4193	0.0832	0.0219	0.406	0.4136	0.5624	2.2679	1.9743	1.7977	1.6338	2.5038	3.0735	3.4378	3.2458	0.1048	0.1484	0.0219	0.0389	0.3761	0.1764
2587	hippurate	Xenobiotics	Benzoate Metabolism	15753	LC/MS Neg	100000014	2106.9	178.051	495-69-2	464	451	C01586	HMDB00714	3.2079	2.9295	1.1199	0.5547	0.8636	1.3199	1.3246	2.9861	1.1953	2.0356	1.1611	0.8972	0.9166	0.8868	0.8005	1.4842	0.9993	0.3023	0.1712	0.0872	0.4197	0.1115	0.5835	0.3482	0.9658	0.4235	1.0144	0.5594	0.7588	1.0114	1.204	7.4797	1.4943	1.1733	0.5661	0.6123
51	histidine	Amino Acid	Histidine Metabolism	59	LC/MS Neg	355	755.9	154.062	5934-29-2	6274	752	C00135	HMDB00177	1.2089	1.0568	1.4565	1.0833	1.6882	1.3345	1.1099	0.7213	0.6821	0.7653	0.8901	0.9869	0.8804	1.0397	0.951	0.8951	0.9994	0.7078	0.7752	0.8298	0.9755	1.0006	1.0942	0.8127	1.0206	1.1251	1.2313	1.0243	1.2013	1.1805	0.9233	0.5997	0.8644	0.7743	1.3501	0.9484
326	homocitrulline	Amino Acid	Urea cycle; Arginine and Proline Metabolism	22138	LC/MS Pos	100000963	821.7	190.119	1190-49-4	65072	58582	C02427	HMDB00679	1.676	0.5474	0.4476	1.3051	1.7242	0.9529	0.7386	1.4871	1.358	2.3579	0.3271	0.9363	0.8785	1.2378	0.9567	1.0743	1.1328	6.582	0.0455	1.0943	1.9705	0.5883	0.9287	1.1154	0.3481	0.6448	0.9965	0.4992	0.6322	1.4706	2.1978	1.5743	1.0133	1.0867	1.5846	1.9506
294	homocysteine	Amino Acid	Methionine, Cysteine, SAM and Taurine Metabolism	40266	GC/MS	311	1648.2	234	454-29-5	778	757	C00155	HMDB00742	0.9975	1.1815	0.7239	0.5069	1.3339	0.7459	1.3892	0.679	0.8121	1.0764	1.323	1.0339	1.3774	1.7269	1	0.9257	1.0625	0.8112	1.9352	0.3953	0.8864	1.5515	0.8818	0.8403	0.3953	0.7568	1.1417	0.8445	0.917	0.9951	1.2001	2.7535	1.6581	1.2219	0.8457	0.4158
18	homoserine	Amino Acid	Glycine, Serine and Threonine Metabolism	18351	LC/MS Polar	100000458	2875.8	118.051	672-15-1	12647	12126	C00263	HMDB00719	1.4635	1.928	1.5786	0.4866	1.5467	1.2295	0.3389	1	0.8138	0.9323	0.994	1.0882	0.2604	0.9896	1.2106	1.1202	1.0371	1.0386	1.1875	0.2604	0.866	1.2314	1.0521	0.9731	0.933	1.2143	0.4675	0.8103	1.0487	0.3087	0.4693	0.7055	1.2867	0.7063	1.106	1.1485
1194	hydroxybutyrylcarnitine*	Lipid	Fatty Acid Metabolism(Acyl Carnitine)	43264	LC/MS Pos	100003926	1477	248.149		53481617			HMDB13127	1.5267	1.3374	1.3171	1.2063	0.8564	1.0588	0.8315	0.1739	0.4606	0.1878	1.2124	0.4482	0.3055	0.2296	0.8851	1.4623	0.8161	0.4339	0.6214	1.4142	0.98	2.121	0.9412	0.5998	0.5868	0.8896	0.6233	1.2581	1.2643	1.8704	0.425	1.8684	1.9557	1.5648	1.0964	1.02
1795	hyocholate	Lipid	Secondary Bile Acid Metabolism	34093	LC/MS Neg	100001279	5046	407.28	547-75-1	92805	21403098	C17649	HMDB00760	1.2749	1.0947	3.9171	2.9775	3.0244	0.557	1.197	3.4812	3.1784	0.781	0.4449	1.7368	3.1265	0.9053	0.0798	0.989	0.9248	0.0628	0.0628	0.4279	0.6508	0.6781	0.7176	0.1584	0.4403	0.0628	0.8397	0.0628	3.6177	0.3166	0.5059	0.963	0.7964	0.2558	2.6271	0.8011
1798	hyodeoxycholate	Lipid	Secondary Bile Acid Metabolism	27531	LC/MS Neg	100000777	5097	391.285	83-49-8	5283820	4446908	C15517	HMDB00733	3.7861	1.1737	12.1637	2.0568	6.1321	3.7174	1.6784	1.3294	3.414	1.9393	0.311	4.7805	1.7321	0.7765	0.5767	0.9043	0.771	0.1967	0.0653	0.9043	0.1964	0.9772	0.7736	0.5818	1.9198	0.3155	0.29	0.5121	5.0119	0.5462	2.1275	1.9927	1.5558	1.0957	8.122	1.6743
311	hypotaurine	Amino Acid	Methionine, Cysteine, SAM and Taurine Metabolism	590	LC/MS Polar	358	2763.4	108.012	300-84-5	107812	96959	C00519	HMDB00965	1.0605	2.4688	1.2302	0.7883	1.1538	3.0895	0.9766	1.1859	1.0391	1.0574	0.4707	0.9196	0.8479	2.1201	0.7099	1.016	0.984	4.8184	2.0565	0.8889	1.0234	5.3587	2.829	7.0748	2.1375	1.3669	1.6146	0.7029	0.4885	1.5907	3.8943	0.8131	2.0611	0.1007	0.9204	0.8336
2348	hypoxanthine	Nucleotide	Purine Metabolism, (Hypo)Xanthine/Inosine containing	3127	LC/MS Neg	171	1291.2	135.031	68-94-0	790	768	C00262	HMDB00157	1	1	1	1	1	1	1	1	1	1	1	1	1	1	1	1	1	1	1	1	1	1	1	1	1	1	1	1	1	1	1	1	1	1	1	1
62	imidazole lactate	Amino Acid	Histidine Metabolism	15716	LC/MS Pos	100000263	782.7	157.061	14403-45-3	440129	389128	C05568	HMDB02320	0.6247	0.6329	0.4573	0.2673	0.3333	4.3728	3.1209	0.6011	0.5781	0.8439	0.0581	3.4768	2.4009	4.1189	3.201	6.4274	5.1603	3.7095	0.0581	0.3623	1.1387	0.9439	3.6055	3.7571	2.5537	2.2711	0.4208	0.1881	0.2523	0.2554	12.7078	8.5518	3.936	3.0798	1	0.7714
61	imidazole propionate	Amino Acid	Histidine Metabolism	40730	LC/MS Pos	100003434	1020	141.066	1074-59-5	70630	63798		HMDB02271	1.0351	2.3801	0.6149	0.2437	2.609	1.4756	0.5293	0.9868	1.8401	1.8514	0.8232	0.418	0.904	0.9101	1.7888	3.0668	9.5516	2.6445	0.1425	1.4314	3.7271	0.3739	0.5733	1.339	1.0072	1.4495	2.4379	0.7914	1.1823	0.6107	0.549	0.7637	0.9928	0.4563	0.9649	2.7016
230	indole-3-carboxylic acid	Amino Acid	Tryptophan Metabolism	38116	LC/MS Neg	100002185	1708.8	160.04	771-50-6	69867		C19837	HMDB03320	0.6068	1.1678	0.3615	0.2789	0.4802	0.6235	0.5629	0.5965	0.9221	0.8649	0.9249	0.8744	0.7048	2.3745	1.3838	1.5547	0.9901	1.3992	0.0516	0.7025	0.7575	3.2411	3.5472	1.2579	2.0102	0.6994	1.4916	0.8012	0.7964	0.9877	3.7329	4.1833	3.8921	3.2706	0.8335	0.4866
195	indoleacetate	Amino Acid	Tryptophan Metabolism	27513	LC/MS Pos	100001034	3766.3	176.071	6505-45-9	802	780	C00954	HMDB00197	0.2925	2.7056	0.7168	0.7456	0.5772	0.5803	1.1581	4.2307	5.7969	2.7109	2.7378	2.6419	1.7542	2.5206	0.0577	0.5849	1	0.1446	0.0577	0.2655	1.7724	0.4227	1.4704	0.84	0.5942	0.8041	0.3594	3.0844	0.6156	0.8419	4.2731	0.356	4.7867	0.0577	3.5529	2.8727
194	indolelactate	Amino Acid	Tryptophan Metabolism	18349	LC/MS Neg	100000463	2286	204.067	832-97-3	92904	83867	C02043	HMDB00671	0.2748	0.2748	0.2748	0.2748	0.2748	1.1028	1.319	0.2748	0.2748	0.2748	0.2748	1.3043	0.2748	2.0125	0.7253	1.3159	0.9333	2.9878	0.4119	0.2748	0.2748	0.2748	0.9809	1.0191	1.2422	0.5364	0.2748	0.2748	0.2748	0.2748	1.7344	0.3927	4.6759	0.2804	0.2748	0.2748
197	indolepropionate	Amino Acid	Tryptophan Metabolism	32405	LC/MS Pos	100001083	4147.9	190.086	830-96-6	3744	3613		HMDB02302	0.206	4.2211	0.206	0.206	0.206	0.206	0.206	0.206	0.206	0.206	0.206	0.206	0.206	0.206	0.206	0.206	6.9249	0.206	0.206	0.206	0.206	1.2625	0.8234	0.206	0.2193	0.206	0.206	0.206	0.206	0.206	0.206	0.206	0.206	0.206	2.0467	0.206
2881	indolin-2-one	Xenobiotics	Food Component/Plant	43374	LC/MS Pos	100004318	3386	134.06	59-48-3	321710	284794	C12312		3.8967	0.3059	0.9978	2.4293	3.0234	0.224	1.5034	0.7974	1	0.5302	0.6526	3.2183	5.366	0.1256	1.2097	1.1356	1.365	1.9224	0.1256	0.1336	0.1315	4.9922	1.3118	0.8233	1.5068	2.5705	0.3821	0.7919	0.1802	0.7484	0.7522	0.3301	1.2904	0.2751	1.0357	0.8279
2347	inosine	Nucleotide	Purine Metabolism, (Hypo)Xanthine/Inosine containing	1123	LC/MS Neg	361	1602.1	267.073	58-63-9	6021	21241953	C00294	HMDB00195	2.5173	0.3382	5.3099	7.3302	2.1238	13.5982	4.1305	1.2943	0.1485	0.994	1.1773	0.7351	0.392	0.297	1.0696	0.7982	0.3074	0.6537	573.141	0.3965	1.3514	2.0243	4.0914	0.2402	1.3742	3.9909	1.1854	0.0545	1.5997	1.0786	1.006	2.6078	1.1688	5.6201	0.0545	0.0545
1362	inositol 1-phosphate (I1P)	Lipid	Inositol Metabolism	43849	LC/MS Polar	370	4785	259.022	573-35-3;106032-59-1	440194	17215924	C04006	HMDB00213	1.1609	0.7252	1.1159	1.2229	1.2819	1.0458	0.5815	0.8587	0.609	1.2849	1.1811	1.2093	1.0887	0.8945	0.9551	0.7292	1.1778	1.0134	0.1441	0.9482	0.2769	0.8971	1.3477	0.5801	0.8859	1.6448	1.557	0.8625	1.4567	0.9993	0.4446	0.3837	0.8525	0.982	0.8749	1.2582
1363	inositol 2-phosphate (I2P)	Lipid	Inositol Metabolism	27725	GC/MS	100001004	2072.9	318.1			10465036	C01177	HMDB01313,HMDB02985,HMDB00213	1.7229	0.4345	1.0187	0.7176	0.9548	1.3829	0.6581	0.6826	0.6572	1.4803	1.6872	1.012	1.2538	1.2538	0.9109	0.731	1.2097	0.894	0.2197	0.7826	0.4684	1.176	1.1723	0.7052	0.6162	1.4195	1.7976	0.8264	2.0577	1.3267	0.5859	0.4148	0.8937	1.088	0.7993	0.8728
769	Isobar: fructose 1,6-diphosphate, glucose 1,6-diphosphate, myo-inositol 1,4 or 1,3-diphosphate	Carbohydrate	Glycolysis, Gluconeogenesis, and Pyruvate Metabolism	46896	LC/MS Neg	100002180	551	338.989						1.7271	0.9574	2.0884	3.4601	2.1227	0.7245	0.5431	0.4776	0.3937	0.4826	1.4344	0.51	1.0694	0.9592	0.6258	0.3059	0.9659	0.6386	67.8343	0.5455	0.7777	1.0966	9.1977	0.3268	2.9598	13.931	1.1219	0.3933	8.0229	4.4285	0.437	0.2699	0.788	0.7774	0.6158	1.4713
279	isobutyrylcarnitine	Amino Acid	Leucine, Isoleucine and Valine Metabolism	33441	LC/MS Pos	100001055	1955.1	232.154	25518-49-4	168379			HMDB00736	0.3542	2.8763	0.5103	0.1122	1.1883	0.154	0.335	0.9764	1.3672	1.0606	0.7934	1.325	0.8176	0.8683	0.98	2.4212	1.0495	0.4855	1.2278	0.591	2.3375	1.9117	0.5152	2.3446	1.3104	0.785	1.9248	2.9675	0.6482	1.1726	0.6346	0.8306	1.02	0.7301	3.9839	0.8299
280	isobutyrylglycine	Amino Acid	Leucine, Isoleucine and Valine Metabolism	35437	LC/MS Pos	100001590	2009	146.081	15926-18-8	10855600	9030891		HMDB00730	0.5565	0.1691	0.1691	1.2254	0.1691	0.1691	1.071	0.2035	0.354	0.1691	1.057	2.7723	0.943	0.6376	0.214	1.4633	1.4595	0.1691	1.0973	0.1691	0.1691	2.5229	2.3831	0.5543	0.1691	1.7078	0.1691	0.99	0.2358	0.4586	0.6242	2.0039	0.7115	0.6485	1	0.1691
948	isocitrate	Energy	TCA Cycle	12110	LC/MS Polar	1206	4156.8	191.02	20226-99-7	1198	1161	C00311	HMDB00193	0.2425	0.58	0.2579	0.2165	0.5408	1	0.4081	0.5229	0.491	2.7884	1.1192	1.8921	0.8176	3.0542	1.1961	1.3573	2.141	2.4207	2.286	0.5368	1.6459	1.0568	0.949	0.2051	1.0161	0.6304	0.5248	0.6314	0.3415	0.3478	2.2737	1.8935	2.9567	0.9839	1.2375	1.2159
263	isoleucine	Amino Acid	Leucine, Isoleucine and Valine Metabolism	1125	LC/MS Pos	376	1599	132.102	73-32-5	6306	769	C00407	HMDB00172	1.3858	1.0755	1.1846	1.1283	1.3436	1.2087	1.0843	0.8422	0.7526	0.8078	0.8879	0.9881	0.9701	0.9395	1.0278	1.1024	1.1274	0.9169	0.8985	0.8525	0.976	1.1031	1.0934	0.9693	1.048	1.2638	1.2194	0.9966	1.2225	1.0695	0.9241	0.7294	0.9883	0.7723	1.0677	0.9773
533	isoleucylglycine	Peptide	Dipeptide	40008	LC/MS Pos	100003169	1740	189.123	868-28-0	342532	303621			3.8505	1.0147	3.7995	3.4019	6.0467	7.1141	3.8085	0.5455	0.1795	0.6234	0.8746	1.0192	1.1003	0.9738	0.9354	0.7925	1.0996	1.1281	0.0905	0.882	0.6275	1.9683	2.6175	0.506	1.4681	2.7368	1.1529	0.4344	1.8808	1.1841	0.7002	0.5773	0.9853	1.8323	0.5961	1.1854
240	isovalerate	Amino Acid	Leucine, Isoleucine and Valine Metabolism	44656	LC/MS Neg	100000708	1564	101.061	503-74-2	10430	10001	C08262	HMDB00718	0.464	1.7772	0.2418	0.2418	0.2742	0.5942	0.594	1.7304	0.883	1.8805	1.6573	1.8723	1.3837	2.4787	0.8673	0.4637	0.6273	0.8785	0.2418	0.7298	1.004	1.7505	2.3328	0.9843	1.639	0.7378	1.6313	0.5389	0.2418	0.4457	1.3665	2.126	2.3835	2.8825	0.8729	1.3767
242	isovalerylcarnitine	Amino Acid	Leucine, Isoleucine and Valine Metabolism	34407	LC/MS Pos	100001393	2504.9	246.17	31023-24-2	6426851	4932271		HMDB00688	0.4811	9.0682	0.9284	0.2109	1.0383	0.2415	0.3562	2.2677	9.7829	3.3172	1.3904	1.826	0.9415	1.1424	0.4343	2.7736	1.0194	0.4224	1.5642	0.2677	1.5869	0.9806	0.4026	1.5539	0.1098	0.4261	0.4471	1.9341	0.2232	0.7296	1.7258	1.3984	3.4803	2.0007	13.6152	1.2254
241	isovalerylglycine	Amino Acid	Leucine, Isoleucine and Valine Metabolism	35107	LC/MS Neg	100001452	1950	158.082	16284-60-9	546304	475516		HMDB00678	1.7635	1.3083	1.387	0.4693	1.919	2.021	1.7664	1.0236	0.6929	0.966	1.0532	2.1857	1.5713	2.356	1.0994	1.2279	1.1394	1.5373	0.194	0.4001	1.0117	1	0.9931	1.2002	0.955	0.9062	0.7464	0.4694	0.4631	0.5297	2.867	3.9756	2.57	1.89	2.0842	0.8175
201	kynurenate	Amino Acid	Tryptophan Metabolism	1417	LC/MS Neg	98	2224	188.035	492-27-3	3845	3712	C01717	HMDB00715	1.3296	1.3628	0.4048	0.1275	0.9355	1.0124	0.8579	1.4978	1.5708	0.9876	1.344	1.5384	1.1906	6.9528	0.8077	0.5305	0.4475	1.8421	0.0866	0.2571	0.8702	1.0806	1.2354	1.1629	1.277	0.5224	0.5761	0.5713	0.5635	1.0061	3.801	3.9953	7.4526	2.8419	3.4853	0.9522
200	kynurenine	Amino Acid	Tryptophan Metabolism	15140	LC/MS Pos	100000265	1902.1	209.092	2922-83-0	161166	141580	C00328	HMDB00684	0.6056	0.6802	0.5549	0.3198	0.5224	0.8398	0.5119	0.5331	0.6391	0.5551	0.3365	0.6882	0.5071	1.3336	1.4208	1.4792	0.9808	1.5018	0.551	0.7504	0.5252	2.9727	1.9248	1.6838	1.2625	0.9041	1.4161	0.822	1.2145	1.0821	0.7592	2.5714	0.7841	2.5533	2.6939	0.7416
779	lactate	Carbohydrate	Glycolysis, Gluconeogenesis, and Pyruvate Metabolism	527	LC/MS Neg	482	681.6	89.0244	79-33-4	612	592	C00186	HMDB00190	1.5492	1.1205	1.4893	0.6557	0.9808	1.3276	1.2089	0.9487	0.8253	1.0893	0.4445	1.0739	0.8261	0.7724	1.6437	1.4663	1.5444	2.1952	0.4699	1.3859	1.7341	1.3998	1.4437	0.9603	1.1829	0.9081	1.3915	0.9745	1.0255	1.0843	0.8279	1.2129	0.6662	0.9357	0.3338	1.0538
975	laurate (12:0)	Lipid	Medium Chain Fatty Acid	1645	LC/MS Neg	181	5300	199.17	143-07-7	3893	3756	C02679	HMDB00638	0.5562	0.5061	0.4168	0.6595	0.6244	0.5923	0.6111	2.0562	0.9616	1.1705	1.3086	1.4786	1.8501	2.0044	0.6305	0.4541	0.5115	0.878	0.3235	0.5518	0.35	0.6683	2.0311	0.7847	1.9753	1.7107	2.0511	1.0738	2.3457	2.238	0.3861	0.3863	0.5952	0.8547	0.6849	0.6717
234	leucine	Amino Acid	Leucine, Isoleucine and Valine Metabolism	60	LC/MS Pos	397	1680.2	132.102	61-90-5	6106	5880	C00123	HMDB00687	1.4059	1.0464	1.3749	1.1717	0.9909	1.3337	1.0825	0.3985	0.7449	0.7976	0.8979	0.969	1.0118	0.9101	0.9736	1.0126	1.0582	0.9604	0.8755	0.8287	0.9118	1.0807	1.1527	0.8958	1.0362	1.3518	1.1498	0.932	1.2345	1.0333	0.8741	0.7614	0.9666	0.883	1.122	1.0432
713	leucylglutamine*	Peptide	Dipeptide	48189	LC/MS Pos	100003183	1578	260.161		4305457	3511125			4.391	0.8238	4.932	2.8157	4.8175	0.0571	2.1359	0.782	0.0571	0.5244	0.811	0.9779	1.2764	1.1191	0.9053	0.7689	1.0062	1.1036	3.8981	0.7122	0.6811	0.4845	1.7696	0.5976	1.2718	2.8293	1.2804	0.7467	1.7677	1.2635	0.7204	0.1633	0.8707	2.0861	0.7783	1.066
551	leucylglycine	Peptide	Dipeptide	40045	LC/MS Pos	100003185	1805	189.123	686-50-0	79070	71402			6.1019	0.7907	7.8899	4.1511	7.6033	9.8443	2.6468	0.4452	0.149	0.4377	0.7034	1.0603	1.0545	0.7901	0.8285	0.5705	1.0146	1.2668	0.9458	0.6819	0.4252	1.5929	2.758	0.4432	1.3191	3.1762	1.1966	0.443	2.2111	1.348	0.5688	0.5523	0.7082	3.4339	0.5895	1.1923
3175	lidocaine	Xenobiotics	Drug	35661	LC/MS Pos	100001538	2850	235.18	137-58-6	3676	3548	D00358	HMDB14426	0.25	0.1196	0.1196	0.7353	0.3151	0.3784	0.3654	41.2301	51.6344	67.9254	0.1196	2.1319	2.9935	7.3924	0.2791	0.2525	0.1196	0.3876	0.1196	0.1196	6.0885	1.0445	0.9555	0.7606	1.7396	0.1196	5.893	0.8609	1.8258	0.7716	0.5082	0.1196	1.0892	0.1196	1.0456	0.1196
1146	linoleamide (18:2n6)	Lipid	Fatty Acid, Amide	32455	LC/MS Neg	1492	6205	278.249	3999-01-07	6435901	4940587			1.7025	0.8493	2.3587	0.0143	0.5582	4.9146	0.659	0.724	1.5119	2.9297	0.4903	2.7768	1.239	1.2699	2.06	0.6607	3.8814	1.4477	1.103	2.0899	0.5044	2.0144	0.4447	0.3384	0.8111	0.0143	1.0521	3.6329	0.6273	0.4714	0.3921	1.2827	1.5896	2.8484	4.9346	0.3409
1020	linoleate (18:2n6)	Lipid	Polyunsaturated Fatty Acid (n3 and n6)	1105	LC/MS Neg	180	5535	279.233	60-33-3	5280450	4444105	C01595	HMDB00673	1.0414	0.7894	0.9035	0.3588	1.06	1.0586	1.0074	1.0148	1.1534	1.0627	0.9453	1.0449	1.0637	1.0584	1.1542	1	1.0743	0.9789	0.3211	1.4145	0.6306	1.1791	1.027	0.7195	1.0701	0.9301	1.0054	0.9785	1.046	1.0261	0.6153	0.7808	0.9417	1.1994	1.0343	0.8195
1022	linolenate [alpha or gamma; (18:3n3 or 6)]	Lipid	Polyunsaturated Fatty Acid (n3 and n6)	34035	LC/MS Neg	100001337	5450	277.217		5280934	4444437	C06426,C06427	HMDB03073	1.468	0.3699	0.7222	0.3171	1.5087	1.2633	0.9889	1.1601	1.7132	1.3549	0.93	1.359	1.1999	1.2037	1.0581	0.8794	1.2159	1.0932	0.1669	2.622	0.2944	0.8098	1.1943	0.495	1.0111	0.6598	1.0607	0.9833	1.3358	1.1065	0.4118	0.2475	1.1814	0.6238	2.1252	0.6661
71	lysine	Amino Acid	Lysine Metabolism	1301	LC/MS Pos	407	613.8	147.113	56-87-1	5962	5747	C00047	HMDB00182	1.408	1.098	1.2641	1.2944	1.5491	1.2488	0.9979	0.8709	0.8699	0.8747	0.9938	1.0035	0.964	0.9693	0.9832	0.9873	1.0082	1.0395	0.9002	0.8573	0.9186	1.0155	1.0977	0.9427	1.0069	1.1795	1.1691	1.0356	1.2338	1.0266	0.904	0.7988	0.9546	0.8754	1.1195	1.0297
954	malate	Energy	TCA Cycle	1303	LC/MS Polar	409	3343.1	133.014	6915-15-7	525	510	C00149	HMDB00156	1.0645	1.5649	0.8093	0.8305	1.0313	0.9884	0.8388	1.2221	1.2453	1.2935	1.2003	1.499	1.0014	1.1773	0.8998	1.2091	0.8064	0.8243	0.4616	0.8813	0.9634	1.0116	0.9312	1.1734	1.0022	1.1901	0.9885	0.9076	0.8711	0.9003	1.302	1.2943	1.7081	0.9986	1.1251	1.5123
1162	malonylcarnitine	Lipid	Fatty Acid Synthesis	37059	LC/MS Pos	100001526	965	248.113	853728-01-5	22833583	21403153		HMDB02095	1	1.7876	0.6789	0.8427	0.9183	1.1642	1.2187	0.7053	0.4899	0.5203	0.2124	0.8975	1.0008	0.8157	1.7768	1.5308	1.4184	1	0.2124	0.2124	0.7841	0.2124	1.2351	1.0035	1.5667	1.2838	1.0335	0.8019	0.8713	0.9336	1.1072	1.2625	0.8735	1.0671	0.7225	0.7234
822	maltohexaose	Carbohydrate	Glycogen Metabolism	35170	LC/MS Polar	100001448	5860	989.32	34620-77-4	439606	4450599	C01936	HMDB12253	0.2793	0.2793	2.1641	0.2793	0.2793	0.2793	0.2793	0.2793	0.2793	0.2793	0.2793	0.2793	0.2793	0.2793	0.2793	0.2793	0.2793	0.2793	0.2793	0.2793	0.2793	0.2793	1	0.2793	0.2793	1	0.2793	0.2793	0.2793	0.2793	0.2793	0.2793	0.2793	0.2793	0.2793	0.9612
824	maltopentaose	Carbohydrate	Glycogen Metabolism	35163	LC/MS Polar	100001447	5365	827.267	34620-76-3	13489094	2941513	C06218	HMDB12254	0.8011	0.7522	0.2164	0.3957	0.9849	1.2413	0.6642	2.3499	2.2403	2.6742	0.1259	2.3001	1.919	1.0412	1.1408	1.207	1	2.7096	0.0937	1.6856	1.2412	0.5682	1.9654	0.8664	1.1213	0.7699	1.6441	0.959	0.5574	0.9389	2.3554	1.9454	0.3387	0.5999	0.0937	1.4707
830	maltose	Carbohydrate	Glycogen Metabolism	15806	GC/MS	913	2142.1	204.1	6363-53-7	10991489	388469	C00208	HMDB00163	0.605	0.2331	1.0355	0.3351	0.4111	1	0.1838	24.5932	7.3969	24.3972	0.4572	11.8262	4.6989	0.4117	1.1298	1.1308	1.0018	84.1116	0.1457	2.9488	1.8401	0.5492	2.9115	0.4432	1	0.962	5.5947	0.561	1.113	0.4871	10.0752	12.081	3.0509	0.2607	0.0787	1.6143
825	maltotetraose	Carbohydrate	Glycogen Metabolism	15910	LC/MS Polar	100000275	5000	711.22	34612-38-9	446495	393830	C02052	HMDB01296	0.7758	0.6959	3.0825	1.6484	1.1116	0.882	0.6982	1.7635	1.5599	1.8064	0.2422	1.7031	1.6159	0.8834	0.9759	1	0.8982	1.7298	0.1226	1.4772	0.985	0.7754	1.9736	0.8073	1.0657	1.8399	1.4116	0.8872	1.4466	1.1695	1.8048	1.3907	0.4022	0.6824	0.1226	1.9507
827	maltotriose	Carbohydrate	Glycogen Metabolism	44688	LC/MS Polar	100000276	4286.4	549.167	1109-28-0	439586	388669	C01835	HMDB01262	0.3652	0.5116	0.6166	0.4632	0.4809	1.019	0.48	4.4152	2.8653	4.8016	0.0717	3.4012	2.9051	0.749	1.7854	1.0976	1.1799	10.3349	0.048	3.353	2.416	0.1877	1.3566	0.3506	1.2763	0.7807	3.2851	0.7416	0.3227	0.8431	3.0143	3.3504	0.206	0.4401	0.048	1.4449
872	mannose	Carbohydrate	Fructose, Mannose and Galactose Metabolism	584	LC/MS Polar	803	2200	179.056	3458-28-4	18950	141983	C00159	HMDB00169	0.7412	1.5632	0.739	1.2352	1.2935	1.1466	1.3668	1.592	1.6197	1.8091	0.5116	1.3907	1.4938	1.1424	1.2866	1.0461	1.3211	1.5875	0.099	1.2312	1.0141	0.5319	1.0372	0.7767	0.9117	0.603	1.054	0.9658	0.6481	0.8936	1.1352	1.1408	0.7323	0.7378	0.767	0.8024
873	mannose-6-phosphate	Carbohydrate	Fructose, Mannose and Galactose Metabolism	1469	LC/MS Polar	294	4510	259.022	70442-25-0;104872-94-8	439198	19969422	C00275	HMDB01078	4.0096	0.1138	11.8313	8.2777	4.3441	3.6859	0.1138	0.1138	0.1138	1.6046	0.3873	0.5751	0.1345	0.1138	0.1138	0.1138	0.4753	0.3484	42.3943	0.9584	0.1138	0.1138	4.2768	0.1138	0.2498	6.1201	1.0416	0.3771	5.6854	0.8741	0.1138	1.5132	0.1138	0.4155	0.1138	8.1449
984	margarate (17:0)	Lipid	Long Chain Fatty Acid	1121	LC/MS Neg	891	5731	269.249	506-12-7	10465	10033		HMDB02259	0.6798	0.829	0.6198	0.1032	0.8369	0.6999	0.6511	2.0461	1.393	1.8541	2.0842	1.4103	1.8719	2.4824	0.7294	0.6043	0.7926	0.8243	0.2023	1.2713	0.3874	0.8292	2.2605	1.0675	2.0673	1.3687	2.9831	1.4805	2.4136	2.0396	0.3075	0.3988	0.6325	0.6563	0.683	0.4415
1031	mead acid (20:3n9)	Lipid	Polyunsaturated Fatty Acid (n3 and n6)	35174	LC/MS Neg	100001472	5650	305.249	20590-32-3	5312531	4471956		HMDB10378	0.6252	0.4403	0.5182	0.1909	0.8256	0.8147	0.6224	1.0881	0.742	1.0426	1.2813	0.9682	1.2609	1.4922	0.3923	0.4194	3.7663	0.836	0.1321	2.9809	0.5272	0.4962	1.5269	1.0897	1.2669	0.9243	1.9808	0.8754	1.8866	1.0941	0.6242	1.5217	0.3955	0.172	1.0318	1.8545
285	methionine	Amino Acid	Methionine, Cysteine, SAM and Taurine Metabolism	1302	LC/MS Pos	415	1250	150.058	63-68-3	6137	5907	C00073	HMDB00696	1.5128	1.0161	1.3024	1.1513	1.6688	1.2793	1.1295	0.8351	0.7442	0.8581	0.88	0.9532	1.0137	0.9774	0.9852	1.0519	1.1356	0.8808	1.032	0.771	0.9273	1.0515	1.2516	0.9402	1.0514	1.415	1.2874	0.9559	1.2754	1.0456	0.876	0.554	0.9377	0.5811	1.0004	0.9976
290	methionine sulfoxide	Amino Acid	Methionine, Cysteine, SAM and Taurine Metabolism	18374	LC/MS Pos	100000039	741.1	166.053	3226-65-1	158980	139840	C02989	HMDB02005	0.786	0.9567	0.7293	0.7582	0.7907	0.7045	1.0055	0.8354	0.9527	0.7905	0.6352	0.8239	0.9276	1.187	1.853	1.6924	1.1799	1.3689	1.247	1.4049	0.821	1.5118	1.254	1.3733	1.1722	0.9419	1.6651	0.8931	1.1615	1.0975	0.7929	4.4299	0.8994	5.6041	0.6248	0.8933
2982	methyl glucopyranoside (alpha + beta)	Xenobiotics	Food Component/Plant	46144	LC/MS Neg	100005864	1070	193.072						0.3896	0.7435	0.877	0.5041	0.8444	0.7209	0.8567	0.9513	0.8761	1.0096	0.6432	1.6672	1.3377	1.8561	0.581	1.4337	1.048	2.8942	0.7447	0.9779	0.6628	0.3098	1.5881	0.428	0.2522	1.1932	1.2828	1.0684	0.9137	1.1651	1.2921	1.2945	0.9485	0.8019	0.9904	1.1157
1182	methylmalonate (MMA)	Lipid	Fatty Acid Metabolism (also BCAA Metabolism)	1496	LC/MS Polar	418	3078.4	117.019	516-05-2	487	473	C02170	HMDB00202	0.4725	1.3424	0.5706	0.4826	0.8793	0.9386	1.8252	0.6992	0.9339	1.0864	0.8892	1.7617	1.7399	2.6282	1.4597	1.4175	1	1.5016	0.2139	0.5875	1.4867	0.7774	1.0354	1.1432	1.5996	0.8836	1.4425	0.9551	0.7574	0.8027	1.6757	1.2086	4.7698	1.4972	1.1829	0.9489
2480	methylphosphate	Nucleotide	Purine and Pyrimidine Metabolism	37070	LC/MS Polar	100001805	3760.1	110.985	7023-27-0	13130	12578		HMDB61711	0.5153	1.5973	1.1595	1.6023	1.1889	0.9819	0.6329	0.3389	1.2101	1.0181	0.605	0.8276	0.6807	1.6034	0.7918	1.7393	0.7972	0.7213	2.3448	0.5459	1.4077	0.7189	0.8818	0.8217	0.3389	0.3389	1.1722	1.264	1.6571	0.5779	1.334	0.9079	1.3349	0.3389	0.8713	1.0139
255	methylsuccinate	Amino Acid	Leucine, Isoleucine and Valine Metabolism	15745	LC/MS Polar	2051	2800	131.035	498-21-5	10349	9922		HMDB01844	1.3835	1.1878	1.3824	0.7272	1.1186	1.045	1.9721	1.9059	1.2209	1.7397	2.5841	2.0647	1.6378	0.932	0.615	0.6906	0.7994	0.7862	0.1979	0.6325	1.1929	0.5512	0.6784	0.5883	0.735	0.8356	2.7358	1.3811	2.8574	1.5616	0.8228	0.8568	1.0698	0.7293	0.6495	0.787
1354	myo-inositol	Lipid	Inositol Metabolism	1124	LC/MS Polar	363	3506.3	225.062	87-89-8	892	10239179	C00137	HMDB00211	1.3065	1.3802	1.0212	0.5938	1.1766	0.8532	0.9332	0.8988	1.3875	1.3197	1.1186	1.3926	1.2051	0.8531	1.9698	1.2057	1.556	0.8477	1.4478	0.8051	0.5875	0.5806	0.7677	0.9788	0.7513	0.8241	1.7585	0.948	0.9235	0.826	0.9118	0.8139	1.238	0.7206	1.2548	1.2636
978	myristate (14:0)	Lipid	Long Chain Fatty Acid	1365	LC/MS Neg	519	5440	227.202	544-63-8	11005	10539	C06424	HMDB00806	0.7403	0.4534	0.645	0.2711	0.9651	0.9359	0.3745	2.0668	1.2021	1.8209	1.7722	2.2001	2.1533	2.2606	0.4648	0.3018	0.4542	1.237	0.2061	0.6987	0.332	0.7047	2.0894	0.7609	2.4696	1.6175	2.2847	1.4886	2.5912	1.8905	0.2551	0.2742	0.3298	0.7139	0.7724	0.653
979	myristoleate (14:1n5)	Lipid	Long Chain Fatty Acid	32418	LC/MS Neg	100001198	5346.9	225.186	544-64-9	5281119	4444564	C08322	HMDB02000	0.522	0.2986	0.397	0.813	0.772	0.5877	0.4379	2.759	0.9793	1.3493	2.0649	2.3186	3.0443	2.3008	0.3469	0.2624	0.3379	0.8706	0.1596	0.3962	0.1154	0.5868	1.7014	0.6024	2.8788	2.704	2.299	1.5142	2.8265	2.9806	0.2256	0.2637	0.3133	0.6797	0.6482	0.8272
74	N-6-trimethyllysine	Amino Acid	Lysine Metabolism	1498	LC/MS Pos	189	690	189.16	23284-33-5	440120	140379	C03793	HMDB01325	1.1566	1.45	1.0159	0.8738	1.0418	0.7989	0.9798	0.9206	1.124	1.0323	1.0427	1.2121	1.0202	1.1669	1.1659	1.1645	1.1224	0.9104	1.9532	0.9663	1.278	0.9435	0.7175	1.3215	0.7696	0.6255	1.1754	0.989	0.8758	0.8563	1.3916	1.031	1.3203	0.8505	1.3174	0.9601
56	N-acetyl-1-methylhistidine*	Amino Acid	Histidine Metabolism	43255	LC/MS Pos	100004299	987	212.103						1.3147	1.3759	0.5499	0.4387	0.7665	3.8708	4.9508	0.3739	0.3213	0.4089	1.0172	3.4059	2.3077	3.1425	7.7303	7.9067	6.5607	2.0588	0.0748	0.593	0.4909	0.543	2.4776	2.2817	2.0359	2.3959	0.526	0.3554	0.5452	0.3052	3.246	4.4134	5.4542	5.4238	1.0926	0.5568
55	N-acetyl-3-methylhistidine*	Amino Acid	Histidine Metabolism	43256	LC/MS Pos	100002204	917	212.103	37841-04-6	193270	19993498			12.4637	0.993	5.4144	4.7179	16.622	12.6968	3.5465	0.581	0.3229	0.4275	0.6795	1.0908	0.5838	1.1916	1.5232	2.5776	2.2987	1.1508	0.1013	0.4588	1.0275	0.8355	1.3801	1.4199	1.5698	1.007	0.9901	0.6198	0.7235	0.6223	1.7468	1.5734	1.1452	1.0738	1.4733	0.5975
40	N-acetyl-aspartyl-glutamate (NAAG)	Amino Acid	Glutamate Metabolism	35665	LC/MS Pos	100001612	1575.4	305.098	3106-85-2	5255	5065	C12270	HMDB01067	0.4146	2.2634	0.4146	0.4146	0.4146	0.4146	0.4146	0.6114	0.4146	0.4146	0.4146	0.4146	0.4146	1.3183	0.4146	3.1788	0.4146	0.4146	5.4357	0.4146	0.791	1.6169	0.4839	0.6347	0.4146	0.4146	0.4146	0.4146	0.4146	0.4146	0.4146	0.4146	3.9693	0.4146	1.8662	0.4146
25	N-acetylalanine	Amino Acid	Alanine and Aspartate Metabolism	1585	LC/MS Polar	1110	1564.8	130.051	97-69-8	88064	79449	C02847	HMDB00766	1.2648	0.8729	1.4405	1.0854	1.4424	1.4924	1.1319	0.7794	0.6152	0.8135	0.8028	0.9924	1.0188	0.7676	1.1045	1.2009	1.2767	0.9072	1.7204	0.8373	0.8308	1.2159	1.5419	0.9836	1.0963	1.5687	1.2958	0.7353	1.1923	0.8979	0.7897	0.852	1.0777	0.9988	0.7113	0.9144
331	N-acetylarginine	Amino Acid	Urea cycle; Arginine and Proline Metabolism	33953	LC/MS Pos	100001266	1116	217.13	155-84-0	67427	60752	C02562	HMDB04620	0.8216	0.2812	0.3398	0.176	0.5526	3.2156	1.6025	0.0739	0.0903	0.1793	0.2241	1.4624	1.0519	3.8444	1.3306	2.5365	1.0422	9.7541	2.5758	0.1346	0.9329	0.8538	2.1675	2.4493	0.9684	1.1821	0.6602	0.0739	0.425	0.3392	3.7458	2.1134	2.7416	1.9182	0.7116	0.5547
30	N-acetylasparagine	Amino Acid	Alanine and Aspartate Metabolism	33942	LC/MS Pos	100001257	961.6	175.071	4033-40-3	99715	90090		HMDB06028	0.5501	1.0025	0.5614	0.3392	0.6706	1.495	1.1237	0.637	0.4672	0.6507	0.7784	1.2074	0.9481	2.1043	1.7238	1.996	1.5709	3.0899	0.2798	0.7131	1.2746	1.1663	2.2834	2.5518	1.7117	1.093	1.7037	0.9941	1.0468	1.1806	1.2757	1.2455	0.987	1.212	0.535	0.4094
31	N-acetylaspartate (NAA)	Amino Acid	Alanine and Aspartate Metabolism	22185	LC/MS Polar	100000787	3143	174.041	997-55-7;997-55-7	65065	58576	C01042	HMDB00812	0.663	0.6258	0.5241	0.7111	0.9636	1.511	1.6587	0.6551	1.4804	0.6038	1.0146	0.9257	2.8846	0.9474	1.708	1.788	1.7243	0.5995	3.9553	0.7555	0.573	0.4972	0.8127	0.7757	0.7064	2.0341	0.7558	0.6136	0.6266	0.9854	0.7853	1.6172	3.2394	3.0458	0.6513	0.3767
346	N-acetylcitrulline	Amino Acid	Urea cycle; Arginine and Proline Metabolism	48434	LC/MS Pos	100001577	1456	218.114	33965-42-3	656979	571213	C15532	HMDB00856	0.4407	1.8037	0.4407	0.4407	0.8221	1.4513	0.9937	0.4407	0.4407	0.4407	0.4407	0.766	0.6916	4.851	0.7272	2.2326	1.2767	9.1122	0.4407	0.4407	3.0775	0.4407	1.6525	2.0763	0.4407	0.8726	0.7209	0.4407	0.4407	0.4407	2.5055	0.9114	5.5818	0.7594	0.5567	0.4407
303	N-acetylcysteine	Amino Acid	Methionine, Cysteine, SAM and Taurine Metabolism	1586	LC/MS Pos	1107	1792	164.038	616-91-1	12035	11540	C06809	HMDB01890	5.929	0.6194	1.7075	2.588	3.3671	3.5334	3.2328	0.1518	0.1518	0.1518	0.1678	0.6302	0.1518	2.42	1.577	2.4297	0.9832	0.6126	0.6657	0.1518	0.9853	0.4127	1.3487	2.2884	1.0147	0.6591	0.1518	0.1518	1	0.1518	3.1164	3.1595	3.7038	0.2983	1.9058	0.1518
38	N-acetylglutamate	Amino Acid	Glutamate Metabolism	15720	LC/MS Pos	100000282	1492	190.071	5817-08-03	70914	1266066	C00624	HMDB01138	0.2041	0.2967	0.2735	0.0794	0.0794	0.0794	0.0794	0.2558	1.3581	0.1528	0.1019	0.9151	1.0458	1.4838	0.2401	3.5177	1.6897	3.8931	60.1899	0.3933	2.2313	0.5512	1	8.741	0.8467	0.1866	0.1786	1.1397	0.1298	0.2111	0.1238	0.7108	1.6949	0.0794	2.4983	0.0794
39	N-acetylglutamine	Amino Acid	Glutamate Metabolism	33943	LC/MS Pos	100001253	1193	189.087	2490-97-3	182230	158492	C02716	HMDB06029	0.769	0.6884	0.8583	0.5441	0.8551	3.5072	1.9899	0.4337	0.4868	0.8233	0.9303	2.1802	1.6596	2.8189	2.1602	2.6123	1.9012	1.8344	0.0987	0.9001	0.7126	0.9479	3.7673	2.9632	2.3295	2.0482	1.0413	0.9514	1.2724	0.9587	2.2762	2.5645	1.546	2.3732	0.4002	0.4623
2	N-acetylglycine	Amino Acid	Glycine, Serine and Threonine Metabolism	27710	LC/MS Polar	100001006	1780	116.035	543-24-8	10972	10507		HMDB00532	0.8063	0.7701	0.6386	1.1232	0.9319	1.8957	2.142	0.4905	0.488	0.403	1.0469	0.7537	1.0612	0.6437	1.5166	2.2544	1.6064	0.8363	1.3365	0.7714	0.5835	1.2607	1.3555	1.4725	1.0594	1.6988	0.6506	0.6494	0.7653	1.0132	0.8544	1.5546	1.8418	2.4938	1.3019	0.5287
52	N-acetylhistidine	Amino Acid	Histidine Metabolism	33946	LC/MS Pos	100001293	848	198.087	39145-52-3	75619	68142	C02997	HMDB32055	1	0.9898	0.8801	0.4371	0.9967	2.0982	1.1346	1.0524	0.6079	1.0672	0.5535	1.4498	1.2117	3.1247	1.7788	2.1214	2.0363	2.4757	0.2566	0.7044	1.4007	0.595	1.9849	2.2843	1.7069	1.1473	1.4765	0.7372	0.85	0.987	2.4177	1.4335	1.1508	0.8842	0.2859	1.1796
265	N-acetylisoleucine	Amino Acid	Leucine, Isoleucine and Valine Metabolism	33967	LC/MS Neg	100001276	2275	172.098	3077-46-1	2802421	2081100			3.5331	1.0409	2.097	1.7721	4.6747	6.4057	2.4943	0.2836	0.1774	0.1774	0.1774	1	0.5523	1.9281	2.0054	3.1073	1.7518	2.283	0.6207	1	0.2443	0.6754	2.8641	0.6336	1.3442	0.1793	0.762	0.2911	0.4217	0.455	0.8846	8.9391	2.4504	5.6285	0.3332	0.1774
286	N-acetylmethionine	Amino Acid	Methionine, Cysteine, SAM and Taurine Metabolism	1589	LC/MS Neg	1083	1787	190.054	65-82-7	448580	395338	C02712	HMDB11745	2.9076	1.4397	2.3996	2.3268	4.079	3.3134	2.7911	0.7943	0.9534	0.865	0.9137	1.0891	1.0546	1.0436	0.6928	0.7867	0.9038	0.9095	3.1311	0.6471	0.8982	0.9985	1.3556	0.7912	0.9788	1.1504	1.0283	0.9834	1.2414	0.8688	0.9915	0.7112	0.9812	0.4833	1.0568	1.0787
925	N-acetylneuraminate	Carbohydrate	Aminosugar Metabolism	32377	LC/MS Polar	1162	3072.6	308.099	131-48-6	439197	10292217	C00270	HMDB00230	1.2222	1.5945	0.873	0.6749	1.0218	0.5903	0.6422	1.1589	1.183	1.1393	1.1651	0.6616	0.7437	0.7762	0.7135	0.9521	0.9426	0.7322	1.6965	0.6967	1.417	1.714	1.0261	1.0368	0.8006	0.4498	2.2703	1.2116	0.9147	1.0201	0.6835	0.6681	1.0325	0.8958	1.3898	1.0133
97	N-acetylphenylalanine	Amino Acid	Phenylalanine and Tyrosine Metabolism	33950	LC/MS Neg	100001256	2597	206.082	2018-61-3	74839	67404	C03519	HMDB00512	7.7373	2.1554	7.055	4.9908	10.7428	11.2371	7.5775	0.481	0.6805	0.544	0.8935	0.8152	0.6734	0.9751	1.4169	1.4207	0.9484	1.0139	0.9816	1.028	0.7807	1.1531	1.1089	0.6729	0.8595	1.1059	0.9904	0.7532	1.0902	1.0569	0.8813	6.763	2.3378	5.6007	0.9936	0.996
10	N-acetylserine	Amino Acid	Glycine, Serine and Threonine Metabolism	37076	LC/MS Pos	100001851	1021	148.06	97-14-3	65249	58744		HMDB02931	0.9501	0.9542	1.0598	0.7809	1.0458	0.9989	1.01	0.8009	0.9187	0.9411	0.9319	1.2206	1.1967	1.081	1.095	1.2924	1.214	0.9718	2.7554	0.8684	0.99	1.3396	1.1204	1.2783	1.0539	0.9453	1.2332	0.9256	1.1509	0.8703	0.9635	0.8837	1.0934	0.8116	0.9832	0.9626
313	N-acetyltaurine	Amino Acid	Methionine, Cysteine, SAM and Taurine Metabolism	48187	LC/MS Neg	100005466	800	166.018		159864	140553			12.0033	3.3488	6.23	8.1271	11.4407	18.4226	12.0095	0.6387	1.0239	1.2599	1.2952	1.4681	0.4046	1.3463	0.7101	1.2744	0.1061	1.0134	14.3253	1.3794	1.0773	0.9761	0.3301	0.2604	0.7564	0.3191	0.5444	0.6689	0.7338	0.852	2.6631	16.8263	4.0219	6.664	3.3012	1.2146
15	N-acetylthreonine	Amino Acid	Glycine, Serine and Threonine Metabolism	33939	LC/MS Neg	100001274	821.6	160.062	17093-74-2	152204	3841173	C01118		1.1632	0.8507	1.0253	1.4329	1.7187	1.4006	1.3805	0.7247	0.7077	0.7278	0.9119	0.706	0.6684	1.0461	0.9355	0.973	1.0594	1.0888	0.9294	0.7524	1.1967	1.2169	1.2557	0.7152	0.871	0.83	1.2029	1.0316	1.3385	1.2703	0.8274	0.6503	0.9477	0.8837	1.5082	0.7877
110	N-acetyltyrosine	Amino Acid	Phenylalanine and Tyrosine Metabolism	32390	LC/MS Neg	100001104	1680	222.077	537-55-3	68310	61606		HMDB00866	9.1367	1.196	6.8504	5.5464	7.2113	8.382	8.7015	0.5661	0.9535	1.0242	0.976	0.15	0.8155	0.3746	1.0447	1.1833	0.9828	1.2959	1.0172	1.0997	0.9755	1.2166	1.1275	0.7608	0.5726	1.2093	0.9244	0.8126	0.9765	0.9595	0.624	2.7621	0.4013	3.0719	0.756	0.3544
276	N-acetylvaline	Amino Acid	Leucine, Isoleucine and Valine Metabolism	1591	LC/MS Neg	1084	1704	158.082	96-81-1	66789	60154		HMDB11757	1.4344	0.7864	1.3878	0.8266	2.3947	1.7477	1.5239	0.6728	0.6872	0.7475	0.6766	0.7571	0.691	1.2074	1.0501	1.1126	1.0098	1.5133	1.3312	0.6621	1.4011	1.6749	1.2772	0.9155	0.8534	0.8421	1.2199	0.7406	1.0383	0.9688	0.8951	1.2529	1.46	1.1063	1.2504	0.8316
334	N-delta-acetylornithine	Amino Acid	Urea cycle; Arginine and Proline Metabolism	43249	LC/MS Pos	100004523	887	175.108		9920500	8096135			0.9422	1.2642	0.9347	0.8177	0.8794	0.7865	0.8759	0.7323	0.8383	0.5136	0.5601	0.8735	0.895	0.9445	1.1107	1.5004	1.4633	1.0565	0.5414	0.6653	0.6647	1.2797	0.818	0.9407	0.9071	1.0332	0.7828	1.0144	0.8812	0.8723	0.8721	1.1074	0.9898	1.2945	1.2974	0.7563
3196	N-ethylglycinexylidide	Xenobiotics	Drug	33080	LC/MS Pos	100001539	2630	207.149	7728-40-7	24415	22824	C16561	HMDB60656	0.0324	0.0324	0.0324	0.0324	0.0324	0.0324	0.0324	7.3395	2.0892	1.7133	0.0324	0.0324	0.0324	1	0.0324	0.0324	0.0324	0.0324	0.0324	0.0324	0.0324	0.0324	0.0324	0.0324	0.0324	0.0324	0.1072	0.0324	0.0324	0.0324	0.0324	0.0324	0.0324	0.0324	0.0324	0.0324
287	N-formylmethionine	Amino Acid	Methionine, Cysteine, SAM and Taurine Metabolism	2829	LC/MS Neg	194	1543.8	176.039	4289-98-9	439750	388809	C03145	HMDB01015	1.7216	0.3687	1.8477	1.0207	1.3386	2.1868	1.4262	0.4071	0.2165	0.3625	0.5287	1.0522	0.9606	1.3258	1.0395	0.9526	1.3085	1.0817	1.287	0.7835	0.47	1.0307	3.1755	0.8018	1.0735	3.4978	0.7636	0.3518	1.5922	0.7705	0.8984	0.9845	1.683	1.2368	0.3663	1.538
185	N-formylphenylalanine	Amino Acid	Phenylalanine and Tyrosine Metabolism	48433	LC/MS Neg	100006056	2336	192.067	13200-85-6	759256	663938			0.7596	0.6439	0.8935	0.6747	0.7046	0.7863	1.0974	0.463	0.3415	0.6458	1.0112	0.5145	0.447	0.7489	1.6556	1.565	1.0623	0.6145	1.34	1.25	1.562	1.2618	0.9377	0.8337	0.8909	1.0048	0.9823	0.7816	1.1014	1.3374	0.75	2.5504	1.6614	5.6858	0.8267	0.6135
2909	N-glycolylneuraminate	Xenobiotics	Food Component/Plant	37123	LC/MS Polar	100001491	3327.5	324.094	1113-83-3	123802	3794850	C03410	HMDB00833	0.9328	1.0923	0.6504	0.6024	0.587	0.6223	1.0472	1.0131	1.2179	0.9823	0.7882	0.9051	1.1014	0.9134	0.8074	1.0635	0.936	0.4617	0.1972	0.6125	1.7682	0.7944	0.7735	1.0021	0.8564	0.5716	1.5148	1.1129	1.106	0.832	0.9747	0.7403	1.4516	1.0451	1.2253	0.8207
338	N-methylproline	Amino Acid	Urea cycle; Arginine and Proline Metabolism	37431	LC/MS Pos	100001956	831	130.086	475-11-6	557	541			0.1291	1.8558	0.5849	0.7499	0.1291	0.8553	1.2295	0.4956	0.2073	0.7148	0.1291	0.1291	0.1291	0.5253	1.513	2.7239	1.9145	1.0831	1.1307	0.1777	0.1291	2.0285	1.2047	0.6996	1.3817	1.4249	0.1291	0.8064	0.1291	1.1109	0.8125	1.9594	1.2956	1.1762	1.8655	0.5581
1187	N-octanoylglycine	Lipid	Fatty Acid Metabolism(Acyl Glycine)	43502	LC/MS Neg	100003940	4335.4	200.129	14246-53-8	84290	76040		HMDB00832	0.9695	0.5936	0.7226	2.118	1.0563	3.1768	3.2227	0.2494	0.0582	0.1289	0.8105	1.7957	0.7006	0.7529	1.4496	1.7424	2.3559	2.509	0.0582	0.656	0.5898	0.8483	0.459	0.7277	0.8819	2.5095	0.3818	0.0582	0.0582	1.1255	1.4053	6.7261	1.4251	4.4758	0.2843	1
1349	N-oleoyltaurine	Lipid	Endocannabinoid	39732	LC/MS Neg	100003119	5610	388.253	52514-04-2	6437033	4941625			1.1439	0.6592	0.3049	0.0486	1.5237	1.4794	0.6596	2.8821	2.9493	3.9705	2.2053	3.6967	1.2679	2.7202	0.5551	0.4961	0.4121	3.0618	0.0484	3.2348	0.4526	0.4173	0.7397	0.3944	1.5817	0.4182	1.8244	0.9208	2.1197	1.3966	0.7757	0.6845	0.4768	1.1157	2.4326	0.33
1188	N-palmitoyl glycine	Lipid	Fatty Acid Metabolism(Acyl Glycine)	42092	LC/MS Neg	100003686	5580	312.254	2441-41-0	151008	133100			1.2429	0.6346	0.7656	0.0445	1.4133	1.1052	0.8192	1.1177	1.4486	1.2509	1.0898	1.5738	1.0679	1.4254	0.9198	0.8344	0.986	1.1536	0.1622	0.9531	0.3665	0.7997	1.1479	0.8823	1.2068	0.483	1.2245	1.1389	1.4086	1.0469	0.2896	0.4447	0.7987	0.853	1.6775	0.6841
1577	N-palmitoyl-sphingosine*	Lipid	Sphingolipid Metabolism	48278	LC/MS Polar	1518	703	582.51	24696-26-2	5283564	4446677		HMDB04949	0.9257	1.5188	1.1039	0.817	1.3345	0.9129	1.0751	1.4007	1.9842	1.2893	1.5207	1.3077	0.9305	0.806	0.6093	0.9078	1.0343	0.9684	0.6588	2.0577	1.4462	0.472	0.5732	0.7933	0.4327	0.3599	0.8718	1.4351	0.726	0.8636	0.6947	0.574	0.9157	0.8275	2.0083	0.8943
1351	N-palmitoyltaurine	Lipid	Endocannabinoid	39835	LC/MS Neg	100003239	5560	362.237	83982-06-3		14435932			1.1225	0.4601	0.0492	0.0343	1.0468	1.3531	1.0602	1.3505	3.0862	3.4777	1.3274	3.6204	1	1.8327	0.5615	0.7532	0.2894	2.3562	0.0343	2.0804	0.3889	0.6577	0.6832	0.1343	1.3586	0.1217	1.4173	0.9714	1.6116	0.9678	0.619	0.8258	0.6295	1.3742	3.0582	0.1818
1350	N-stearoyltaurine	Lipid	Endocannabinoid	39730	LC/MS Neg	100003240	5782	390.268	63155-80-6	168274	147194			0.4423	0.6336	0.4423	0.4423	0.9085	0.4423	1.0002	0.4423	1.2183	1.4523	0.4423	0.5445	0.4423	0.4423	0.4423	0.4423	0.4423	0.9998	0.7202	3.4067	1.3545	0.4423	0.4423	0.4423	0.4423	0.4423	0.4423	0.4423	0.4423	0.4423	0.7817	0.7721	0.8568	1.3773	2.4562	0.4423
2504	N1-Methyl-2-pyridone-5-carboxamide	Cofactors and Vitamins	Nicotinate and Nicotinamide Metabolism	40469	LC/MS Pos	100001468	1688	153.066	701-44-0	69698	62899	C05842	HMDB04193	0.2687	1.2683	0.1144	0.082	0.1955	0.5171	0.4728	1.1134	2.0037	1.5548	1.4936	2.5719	2.9606	1.4055	1.3575	1.7742	2.0797	0.3498	0.0476	2.4961	0.6838	0.3373	1.1388	1.7486	1.6638	1.9808	1.2179	1.8108	1.687	0.6698	1.5671	1.0394	1.049	0.6111	0.8351	1.8247
2375	N1-methyladenosine	Nucleotide	Purine Metabolism, Adenine containing	15650	LC/MS Pos	1242	1399	282.12	15763-06-1	27476	4573813	C02494	HMDB03331	0.8106	0.8308	0.9126	1.3918	1.6555	1.3418	1.3767	0.6174	0.6986	0.6385	0.5896	0.6653	0.4073	1.314	0.5072	0.6606	0.9339	0.9966	0.5784	0.556	1.4624	1.4302	1.224	0.9409	1.0509	0.7398	1.4955	1.0624	1.6879	1.1307	1.2377	0.5742	0.8551	0.6251	1.9077	0.797
2409	N1-methylguanosine	Nucleotide	Purine Metabolism, Guanine containing	31609	LC/MS Pos	100001122	1869	298.115	2140-65-0	96373	86996		HMDB01563	0.8996	1.2394	1.0162	1.0333	1.11	0.8804	1.0139	0.8987	1.1712	0.9829	0.9663	0.9409	0.8309	1.1658	0.981	0.9838	1.0906	0.842	1.6129	0.7886	1.1022	1.1456	0.9734	0.9777	0.8003	0.9946	1.1893	0.8467	1.3122	0.9762	0.9123	0.7924	1.1058	0.7295	1.0869	1.0439
2411	N2,N2-dimethylguanosine	Nucleotide	Purine Metabolism, Guanine containing	35137	LC/MS Pos	100001412	2168	312.13	2140-67-2	92919	83878		HMDB04824	1.2019	1.5953	0.9181	1.2701	1.3398	0.9018	1.1118	0.8768	1.208	1.0127	0.9309	1.0901	0.8212	1.3463	1.2403	1.0154	1.3489	1.097	0.603	0.8152	1.0533	0.9738	0.7517	0.8773	0.6949	0.9531	1.1468	0.7858	1.1506	0.8921	0.9533	0.6518	1.4011	0.5784	1.2742	1.3936
72	N2-acetyllysine	Amino Acid	Lysine Metabolism	36751	LC/MS Pos	100001721	836	189.123	1946-82-3	92907	83869	C12989	HMDB00446	1.0658	0.9925	0.762	0.6969	1.0075	2.3704	2.3322	0.8075	0.6098	0.6431	0.516	1.8011	1.3421	2.1336	1.6374	1.8221	1.6126	3.758	0.4413	0.633	0.8934	0.825	1.6246	1.5365	1.3632	1.0947	0.9506	0.4514	0.5494	0.5551	4.6291	2.3708	2.4048	2.108	0.8682	1.2606
2463	N4-acetylcytidine	Nucleotide	Pyrimidine Metabolism, Cytidine containing	35130	LC/MS Pos	100001413	2040	286.103	3768-18-1	107461	96702		HMDB05923	1.2801	0.7875	0.6503	0.9517	1.1647	0.76	1.2597	0.7152	0.6948	0.6241	0.932	1.195	1.1344	1.2466	1.113	1.1347	1.5146	1.3086	0.8819	0.6386	0.7005	0.8464	0.9018	1.3461	1.1894	1.0744	0.6613	0.68	1.0499	0.754	1.1679	0.7913	1.3811	0.9209	1.5053	0.8056
73	N6-acetyllysine	Amino Acid	Lysine Metabolism	36752	LC/MS Pos	100001734	1140	189.123	692-04-6	92832	83801	C02727	HMDB00206	1.4928	0.9587	2.1926	1.557	1.5548	1.0816	1.2499	0.7973	0.8358	0.8782	0.9183	0.6721	0.6773	1.0003	1.0215	1.1751	1.0066	1.0497	1.7732	0.9077	1.2701	1.1978	1.1079	0.7205	0.7977	0.79	1.1762	0.8367	1.1755	1.0915	0.9934	1.0566	0.9997	1.0192	0.7948	0.8759
2385	N6-carbamoylthreonyladenosine	Nucleotide	Purine Metabolism, Adenine containing	35157	LC/MS Pos	100001415	2673	413.142	24719-82-2	161466	141829		HMDB41623	1.321	1.4489	1.0027	1.0111	1.58	1.0144	1.2338	0.8585	0.7901	0.8455	0.8313	0.9349	0.9371	1.0878	1.0821	1.156	1.2069	0.8388	0.7016	0.9269	1.1224	1.3882	0.9968	0.9973	1.0839	0.9246	1.6829	0.8172	1.0866	0.9758	1.0286	0.7587	1.2386	0.7899	1.0872	1.3223
2394	N6-succinyladenosine	Nucleotide	Purine Metabolism, Adenine containing	48130	LC/MS Pos	100001664	2222	384.115	4542-23-8				HMDB00912	1.0325	0.48	0.9807	1.8473	2.9677	1.2261	2.0093	1.8942	0.6741	1.8003	1.9204	0.8572	1.3134	1.6073	1.0527	0.998	2.3736	1.2495	0.8813	0.4311	0.7553	3.6272	4.1154	1.8266	2.4266	0.8676	4.8322	0.6469	1.1044	0.5127	0.541	0.1988	0.2493	0.2439	0.0397	0.3486
1581	nervonoyl sphingomyelin*	Lipid	Sphingolipid Metabolism	47153	LC/MS Polar	100005986	850	857.675	94359-13-4		24846874			1.3859	0.882	1.6524	0.7772	1.0544	1.124	0.9876	0.6461	0.6579	1.4611	2.351	0.528	0.374	0.7924	0.7645	0.6762	0.8047	1.2116	0.8806	1.7864	1.17	1.5086	0.6545	0.5289	0.9982	0.4674	1.6064	0.7552	0.8199	1.3819	1.1194	0.6996	0.4667	1.1881	1.2259	1.0018
2485	nicotinamide	Cofactors and Vitamins	Nicotinate and Nicotinamide Metabolism	594	LC/MS Pos	432	1271.1	123.055	98-92-0	936	911	C00153	HMDB01406	1.3127	0.9015	1.0402	1.1278	1.038	0.9971	1.0074	0.9379	0.8899	0.9383	0.7643	0.7705	0.9369	0.8873	1.1337	1.111	0.9883	1.0605	0.2591	0.9117	0.9926	1.0751	0.9738	0.8684	0.972	0.943	0.9377	0.9825	0.9917	1.1847	1.0029	1.0809	0.9063	1.0971	1.1183	1.0938
2489	nicotinamide adenine dinucleotide (NAD+)	Cofactors and Vitamins	Nicotinate and Nicotinamide Metabolism	5278	LC/MS Neg	1310	1434	662.102	53-84-9	5893	5681	C00003	HMDB00902	0.4253	0.8025	1.5096	1.0842	1.1724	1.2355	1.2916	0.9299	0.6765	0.8174	1.4204	0.9043	0.9038	0.9436	0.7308	1.52	1.0488	0.9494	0.0398	1.1646	1.3614	0.2778	0.2159	0.6174	0.9385	1.1862	0.7896	1.1613	1.347	1.2494	0.9843	0.5842	1.2529	0.8694	1.7397	1.2621
2488	nicotinamide riboside	Cofactors and Vitamins	Nicotinate and Nicotinamide Metabolism	33013	LC/MS Pos	100001310	930	255.098	1341-23-7	439924		C03150	HMDB00855	5.2316	2.9569	2.6089	0.9892	2.024	4.4514	2.8537	0.2233	0.0433	0.2743	1.3167	0.3923	0.3858	0.0433	0.8509	1	1.3762	1.2093	0.2062	0.7349	5.5122	0.2914	0.8706	0.8261	0.385	0.4506	1.3725	0.571	1.5457	0.9044	1.8124	2.2881	1.9733	1.7698	3.2732	2.3945
2482	nicotinate	Cofactors and Vitamins	Nicotinate and Nicotinamide Metabolism	1504	LC/MS Neg	567	1180	122.025	59-67-6	938	913	C00253	HMDB01488	1.1356	0.8459	0.7934	1.0796	1.187	0.8837	0.7767	1.0353	1.1978	0.9715	0.9901	1.0334	0.8343	1.528	1.2834	0.7084	0.9068	1.402	1.0716	0.7673	0.9866	1.2425	1.0993	0.9602	0.9664	1.0099	1.3209	0.7824	1.0799	1.2113	1.0386	0.8479	1.182	0.6156	1.0043	0.7688
994	nonadecanoate (19:0)	Lipid	Long Chain Fatty Acid	1356	LC/MS Neg	892	6068	297.28	646-30-0	12591	12071	C16535	HMDB00772	0.9375	0.8115	0.6363	0.0513	0.6926	1.6064	1.449	0.8669	0.8003	1.1119	0.7849	2.0438	2.5403	2.6298	1.3845	1.2529	1.8059	1.0409	0.2666	0.9602	0.1974	1.452	2.3441	0.9995	1.2749	1.1662	1.6887	0.5549	1.4887	0.8114	0.5067	0.6701	1.3123	1.2131	0.8061	0.3122
381	norophthalmate*	Amino Acid	Glutathione Metabolism	39251	LC/MS Pos	100002287	975	276.119	1116-21-8	5489007	4590046		HMDB05766	1.3881	0.8722	1.6244	0.8479	1.4488	1.5588	1.1751	0.1134	0.8591	0.9643	0.944	1.5183	1.1841	0.8524	1.1107	1.2016	1.4855	0.8734	0.1134	0.8952	0.5057	0.8353	1.042	0.8113	1.194	1.1156	1.215	0.9566	0.7843	1.1386	0.5357	0.7691	0.9764	1.5287	1.0299	0.9345
3320	O-sulfo-L-tyrosine	Xenobiotics	Chemical	45413	LC/MS Neg	100005384	990	260.023		514186	448617			1.1743	1.4174	0.9841	1.0385	1.7024	1.2125	1.1913	0.8367	0.5521	1.3553	0.9507	1.0681	1.0256	1.279	0.8712	1.0081	1.0035	0.9516	0.5521	0.7631	1.4984	1.2673	0.8426	0.8161	0.989	0.8059	1.3832	0.9061	1.1888	0.9231	0.8929	0.9743	1.2219	0.8382	1.2865	1.022
1143	oleamide	Lipid	Fatty Acid, Amide	32458	LC/MS Neg	1504	6581.5	280.265	301-02-0	5283387	4446508	C19670	HMDB02117	1.641	0.7761	2.2285	0.5021	1.2102	4.803	0.7597	1.3906	1.3884	3.0751	0.4104	3.2433	1.2948	1.7245	0.8804	0.5305	2.7701	1.3263	1.0258	0.3729	0.3618	1.7777	0.4191	0.3139	1.4203	0.9653	1.3277	2.4555	0.652	1.0453	0.35	1.2676	0.7292	1.5999	4.44	0.4924
988	oleate (18:1n9)	Lipid	Long Chain Fatty Acid	1359	GC/MS	442	1984.4	339.2	112-80-1	445639	393217	C00712	HMDB00207	1.1655	0.3011	1.3624	2.9663	1.2908	1.1506	0.3022	1.0103	0.8902	1.016	1.354	0.984	0.9352	0.7594	0.4115	0.488	0.7034	0.6921	0.1661	0.7037	0.1971	0.6931	1.6782	0.7169	1.0145	2.4736	1.0455	1.1725	1.8187	1.3871	0.4257	0.3786	0.2621	0.5048	0.8417	1.3455
1339	oleic ethanolamide	Lipid	Endocannabinoid	38102	LC/MS Neg	1137	6900	324.291	11-58-0;111-58-0	5283454	4446574		HMDB02088	0.5478	1.2444	0.2666	0.0305	0.6655	0.9661	0.8512	1.7331	1.3528	1.523	0.8181	1.4146	1.9049	2.5441	0.9827	0.7053	0.6183	1.375	0.5509	0.4886	0.3216	0.9586	1.1029	0.9398	1.9268	0.4003	2.0176	1.0407	0.8828	0.9004	0.3974	0.8723	0.876	1.1434	1.6185	0.1838
1551	oleoyl-linoleoyl-glycerol	Lipid	Monoacylglycerol	48424	LC/MS Polar	100006252	690	663.521						0.7518	1.0046	0.8335	2.1058	1.0563	0.971	0.397	1.4932	2.5656	1.5234	1.2876	1.3232	0.9884	0.6214	0.9672	1.1904	1.0815	0.5001	0.3472	1.6809	0.4686	1.3964	0.8347	0.705	0.9519	0.9248	0.7628	1.3508	0.8091	0.903	0.3068	0.5709	0.6765	1.1446	1.1007	0.9135
1505	oleoyl-linoleoyl-glycerophosphocholine (1)*	Lipid	Lysolipid	48270	LC/MS Polar	100006165	777	828.576						0.931	0.9959	0.944	0.68	0.732	0.7257	0.9165	1.3224	0.7776	1.2396	1.3449	1.3522	1.0348	1.0238	1.3279	1.2555	1.0067	0.8913	0.6446	0.6953	1.0602	1.0063	0.8405	1.1799	1.0041	1.5186	1.1201	0.8269	0.8684	0.915	1.1602	1.0563	0.9343	0.6714	0.9304	0.9017
1506	oleoyl-linoleoyl-glycerophosphocholine (2)*	Lipid	Lysolipid	48390	LC/MS Polar	100006166	860	828.576						0.7253	0.9684	0.1913	1.0316	0.9129	1.4023	1.4596	0.1913	0.9848	0.1913	0.1913	0.1913	0.9253	1.654	0.1913	0.7872	0.8708	1.294	0.1913	0.5323	0.6089	1	1.0195	0.1913	1.7677	0.1913	1.2541	1.2877	1.6512	1.5277	1.6569	0.1913	0.7992	0.1913	0.7905	0.6377
1492	oleoyl-linoleoyl-glycerophosphoinositol (1)*	Lipid	Lysolipid	48303	LC/MS Polar	100006140	902	859.534						0.4579	1.2387	0.4918	0.374	0.374	1.0179	2.0174	1.2693	0.9333	0.596	0.819	0.9821	1.7828	2.3415	1	1.4602	1.2991	1.5704	0.9195	0.7614	1.2976	1.3144	0.8845	1.6179	2.5898	1.0307	0.7366	1.1302	0.8081	0.8452	1.8526	1.0215	1.649	0.5983	0.8115	0.5564
380	ophthalmate	Amino Acid	Glutathione Metabolism	34592	LC/MS Pos	100001311	1462	290.135	495-27-2	7018721	7993181		HMDB05765	1.406	0.969	1.4986	2.3615	2.8267	2.1503	1.8741	0.7453	0.4401	0.9109	0.9727	1.0741	1.1426	0.8259	0.9951	0.8429	1.334	1.0049	1.9184	1.4157	0.9002	1.2004	1.7697	0.6184	1.5706	1.8611	2.1564	0.8926	1.7707	1.0921	0.2074	0.5368	0.68	0.9696	0.6155	1.6785
321	ornithine	Amino Acid	Urea cycle; Arginine and Proline Metabolism	1493	LC/MS Pos	444	614	133.097	3184-13-2	6262	6026	C00077	HMDB03374	1.5372	0.8492	1.3033	1.3126	1.6275	1.1019	1.0992	0.7559	0.7927	0.5933	0.5923	0.6278	0.674	0.4997	0.9914	1.1096	1.0462	1.0383	0.1126	0.9298	1.1315	1.0181	0.9771	0.8844	0.716	1.0086	1.2665	1.0658	1.322	1.1557	0.4393	0.3534	0.3666	0.4453	1.1172	0.8709
2422	orotate	Nucleotide	Pyrimidine Metabolism, Orotate containing	1505	LC/MS Polar	445	1638.1	155.01	50887-69-9	967	942	C00295	HMDB00226	0.9251	1.1654	0.764	0.6515	0.728	0.5194	0.7648	1.1598	1.3285	1.9983	0.9627	0.8893	0.8698	1.8607	1.0239	1.3561	1.2883	2.0822	3.4677	0.8479	1.6029	1.073	0.5379	1.0578	0.7843	0.6698	1.0322	0.9492	0.966	0.938	0.5658	0.9438	1.2744	0.6804	1.0218	0.8726
2424	orotidine	Nucleotide	Pyrimidine Metabolism, Orotate containing	35172	LC/MS Polar	100001416	2250	287.052	314-50-1	92751	83729	C01103	HMDB00788	0.8868	1.5161	0.7462	0.9719	1.1514	1.1979	0.9571	1.0587	0.7945	1.5939	0.9803	1.3659	1.4639	1.5458	0.9579	0.8104	0.9972	1.5624	22.65	0.4906	1.6233	1.0106	1.1902	0.8006	1.4877	1.0082	2.2088	0.9199	0.9878	0.962	1.0959	1.0271	0.7726	0.9484	1.0028	1.0281
2522	oxalate (ethanedioate)	Cofactors and Vitamins	Ascorbate and Aldarate Metabolism	20694	LC/MS Polar	100000841	3803	88.988	144-62-7	971	946	C00209	HMDB02329	1.0975	1.3449	1.488	2.0366	1.6734	2.1217	1.4267	0.8158	0.5635	0.9608	0.8704	1.4123	0.941	1.2956	0.8251	0.9397	0.8379	1.1752	2.8759	0.4575	0.908	0.8877	1.0783	0.8646	0.9975	0.9568	1.5292	0.7051	1.2886	0.6839	1.4585	1.4651	1.4184	1.4681	0.6404	1.257
955	oxaloacetate	Energy	TCA Cycle	47173	LC/MS Neg	447	575	130.999	328-42-7	970	945	C00036	HMDB00223	0.9751	1.8902	0.6397	0.6331	0.8983	1.0723	0.5918	0.7665	1.6055	1.3725	0.4151	1.866	1.3014	3.0301	1.3119	0.784	0.8707	1.5342	0.1457	0.3423	0.6215	1.0249	1.5783	0.9099	0.8971	0.4752	1.1818	1.1312	1.0412	0.9721	1.8622	1.3228	2.0219	0.9121	1.7285	1.5944
126	p-cresol sulfate	Amino Acid	Phenylalanine and Tyrosine Metabolism	36103	LC/MS Neg	100001315	2890	187.007	3233-57-7	4615423	3806480	C01468	HMDB11635	5.672	1.9844	1	0.3127	3.8992	0.6965	0.3621	2.6911	1.029	0.6015	2.4878	1.9161	3.1004	0.792	0.5318	0.4501	0.3828	3.5202	0.3131	0.0294	2.0095	3.0252	0.0109	0.0109	3.0267	0.0704	1.4323	0.0139	0.0109	1.8933	2.0203	4.7435	0.5268	0.5665	1.7215	1.2186
183	p-cresol-glucuronide*	Amino Acid	Phenylalanine and Tyrosine Metabolism	48841	LC/MS Neg	100006191	2420	283.082	17680-99-8	154035	135751		HMDB11686	2.0861	1	0.3782	0.0878	1.4486	0.9796	0.6934	2.3572	2.8111	0.6445	1.2742	7.6606	6.7255	1.7773	0.4973	0.8191	0.4862	4.3767	0.097	0.0612	0.7762	1.2291	0.0612	0.0612	2.3143	0.0612	0.9026	0.0612	0.0612	1.032	4.6041	3.4733	1.2505	0.8427	0.8162	0.4413
981	palmitate (16:0)	Lipid	Long Chain Fatty Acid	1336	LC/MS Neg	424	5618	255.233	57-10-3	985	960	C00249	HMDB00220	0.9593	0.8137	0.936	0.4384	1.0749	1.0699	0.953	1.0384	1.0614	1.0468	1.0157	1.1346	1.0801	1.0954	0.9246	0.8238	0.8731	1.1179	0.4676	0.9918	0.719	0.9474	1.0991	0.908	1.199	1.0256	1.0995	1.0356	1.1473	1.0443	0.614	0.7564	0.8354	1.0849	0.9881	0.7531
982	palmitoleate (16:1n7)	Lipid	Long Chain Fatty Acid	33447	LC/MS Neg	452	5475	253.217	373-49-9	445638	393216	C08362	HMDB03229	0.8935	0.4604	0.7114	0.3397	1.1217	1.3024	0.6186	1.2305	0.8354	1.1908	1.2298	1.5531	1.6019	1.3588	0.6312	0.5191	0.6693	1.2814	0.154	0.8144	0.2571	0.8492	1.5007	0.7238	1.8863	1.4228	1.289	1.2306	1.4828	1.2324	0.383	0.4341	0.4811	1.0479	0.9355	0.6408
1342	palmitoyl ethanolamide	Lipid	Endocannabinoid	38165	LC/MS Neg	1489	6760	298.275	544-31-0	4671	4509	C16512	HMDB02100	1.0082	0.998	0.5324	0.052	0.8911	1.1759	0.9852	1.315	1.3482	1.6502	0.898	0.9918	1.793	2.1583	0.8209	0.6884	0.7152	0.9943	0.2305	0.6163	0.3685	0.7338	1.5818	0.9467	2.2642	0.5133	2.3582	1.3456	1.2252	1.002	0.5061	0.6751	0.8036	1.0479	1.5936	0.3053
1563	palmitoyl sphingomyelin	Lipid	Sphingolipid Metabolism	37506	LC/MS Polar	100002107	870	747.566	6254-89-3	9939941	8115562			1.0722	0.9516	1.1764	1.4186	1.4696	0.6107	0.5674	1.4297	1.0019	1.6498	1.5348	0.7087	0.6196	0.7351	0.8016	0.6142	0.7093	0.7039	1.1166	1.2452	1.1229	0.6866	0.5372	0.3067	0.795	0.7475	1.3158	0.9173	1.145	1.4411	0.4601	0.5126	0.4357	0.6951	1.2235	1.2868
1495	palmitoyl-arachidonoyl-glycerophosphocholine (1)*	Lipid	Lysolipid	48383	LC/MS Polar	100006132	870	826.56						0.7444	1.0106	0.3142	1.1896	1.3268	1.7016	1.5913	0.3142	0.808	0.3142	0.3142	0.3142	0.6221	0.7914	0.3142	1.4665	0.3142	1.0122	0.3142	0.9894	0.3142	0.3142	1.0987	0.3142	0.9681	0.3142	0.3142	1.3374	1.2979	1.1297	1.7516	0.3142	1.4431	0.3142	0.5112	0.7137
1496	palmitoyl-arachidonoyl-glycerophosphocholine (2)*	Lipid	Lysolipid	48392	LC/MS Polar	100006157	790	826.56						1.1165	0.8817	1.21	0.9231	1.1328	0.9518	1.2997	0.9425	1.2446	1.4304	1.0289	1.2447	0.7814	0.7897	1.693	1.5913	1.5957	1.1024	0.8312	1.0554	1.6283	1.0327	0.7856	1.0758	0.6348	1.1295	0.8169	0.8358	0.7834	0.7831	1.5	0.8535	1.7286	0.7708	1.3733	0.925
1497	palmitoyl-linoleoyl-glycerophosphocholine (1)*	Lipid	Lysolipid	48385	LC/MS Polar	100006133	870	802.56						0.5043	1.0083	0.6048	0.9208	1.411	1.138	2.7407	0.6141	0.7299	0.5781	0.5917	0.7059	0.9326	2.0768	0.7164	1.1386	0.9235	2.1843	0.3978	0.6621	1.1389	1.6061	1.3424	0.5971	1.2183	0.645	1.3944	1.3333	1.1304	1.8022	1.7572	0.7184	1.5788	0.7896	1.2465	0.6488
1498	palmitoyl-linoleoyl-glycerophosphocholine (2)*	Lipid	Lysolipid	48269	LC/MS Polar	100006134	783	802.56						0.7798	1.1228	1.0131	0.5073	0.7499	0.7846	1.3057	1.0112	0.9676	0.9987	0.9931	1.2534	1.1116	1.1003	1.7207	1.7571	1.2578	0.9445	0.7851	0.7956	1.1271	1.4799	0.9355	1.3281	0.8258	1.2145	0.869	0.9369	0.8056	0.7799	1.2151	1.4625	1.7298	1.5495	1.1665	0.8117
1499	palmitoyl-linoleoyl-glycerophosphoinositol (1)*	Lipid	Lysolipid	48304	LC/MS Polar	100006138	910	833.518						0.3343	1.93	0.5032	0.3062	0.3062	1.0229	3.8364	0.3062	0.3062	0.4007	0.3062	0.8791	0.8543	1.6381	1.1189	1.9285	1.1017	1.2791	1.7682	0.5546	1.1236	1.5935	0.5229	1.6839	1.5428	0.5834	0.3062	0.9178	0.3062	0.3659	1.4399	1.3041	3.1628	0.3062	0.5167	0.3062
1500	palmitoyl-oleoyl-glycerophosphocholine (1)*	Lipid	Lysolipid	48267	LC/MS Polar	100006142	853	804.576						0.5954	0.8561	0.7055	0.931	1.6068	0.9872	1.5328	1.0003	0.742	0.6845	0.8089	0.9139	0.9947	2.707	0.4615	0.6835	0.6452	2.8184	0.6491	0.4258	1.604	1.3742	2.3261	0.9472	2.3464	0.8499	1.8027	2.1898	2.1798	2.568	1.5397	0.6812	0.6945	0.5802	1.4824	0.6065
1507	palmitoyl-oleoyl-glycerophosphoglycerol (2)*	Lipid	Lysolipid	48391	LC/MS Polar	100006159	745	747.519						0.0028	0.0028	0.0028	0.0028	1.0171	1.2186	1.1087	0.4831	0.3899	0.3593	1.0226	0.0028	0.6255	1.8506	0.0028	0.5616	0.0028	2.431	2.3934	0.3992	1.4553	1.0853	1.1688	1.4559	0.8908	0.9775	1.1839	0.8353	1.0554	0.8445	1.2641	0.6204	1	0.0037	1.1021	1.1456
1508	palmitoyl-palmitoyl-glycerophosphocholine (1)*	Lipid	Lysolipid	48276	LC/MS Polar	100006160	854	778.56						0.5963	0.7889	1.0895	1.01	1.852	1.4827	1.276	0.8543	0.6808	0.7341	0.9142	0.7357	0.6008	0.6896	0.4716	0.8674	0.8925	1.4391	5.2664	1	2.9409	0.8349	1.024	0.7128	0.5249	0.4592	1.4751	1.0073	0.8843	1.2411	1.6433	1	0.8566	1.1302	2.136	1.7528
1509	palmitoyl-palmitoyl-glycerophosphocholine (2)*	Lipid	Lysolipid	48389	LC/MS Polar	100006161	790	778.56						0.8526	1.081	1.6981	0.6381	1.0401	0.9201	0.9524	1.0165	1.0289	1.2082	1.3506	1.1032	0.6997	0.6923	0.6425	1.3348	1.2205	0.8966	11.974	1.1431	1.8095	0.9711	0.5972	1.2105	0.4642	0.7302	0.9503	0.8212	0.6292	0.7234	1.0826	1.7724	0.9729	1.7949	1.5162	1.0685
2510	pantothenate	Cofactors and Vitamins	Pantothenate and CoA Metabolism	1508	LC/MS Neg	1024	1498.7	218.103	137-08-6	6613	6361	C00864	HMDB00210	1.5427	1.2556	1.1398	1.3669	2.027	1.6681	1.5804	0.8698	0.8537	0.8314	0.8375	1.016	0.86	1.0814	0.9315	0.9406	1.2503	1.1656	0.234	0.8192	1.0709	0.9109	1.3736	0.8792	1.0305	1.0027	1.0265	0.7814	1.0559	1.0249	1.0126	0.3666	1.0288	0.5489	1.6034	1.292
971	pelargonate (9:0)	Lipid	Medium Chain Fatty Acid	12035	LC/MS Neg	437	4798	157.123	112-05-0	8158	4574394	C01601	HMDB00847	0.7388	0.9361	0.7228	0.6221	0.8511	0.8451	0.8831	1.2461	0.9502	1.0878	1.2574	0.8805	1.0679	1.1931	0.8851	0.7648	0.8243	0.9642	0.9911	0.8123	0.9527	0.8922	1.1849	0.9617	1.2524	0.8413	1.008	0.9879	1.1829	1.0287	0.7508	1.052	0.8083	2.1855	1.1433	0.6681
980	pentadecanoate (15:0)	Lipid	Long Chain Fatty Acid	1361	GC/MS	980	1853.5	299.2	1002-84-2;10002-84-2	13849	13249	C16537	HMDB00826	0.5828	0.3271	0.5086	0.6477	0.494	0.3893	0.4373	1.7107	0.9339	1.0686	1.9061	1.563	2.2659	1.7383	0.3136	0.3335	0.4201	0.3496	0.2279	0.3263	0.1513	0.6862	2.5445	1.051	2.1653	3.6442	1.9737	1.4325	3.0046	2.2068	0.2711	0.2207	0.3366	0.3596	0.395	0.447
124	phenol sulfate	Amino Acid	Phenylalanine and Tyrosine Metabolism	32553	LC/MS Neg	100001510	2156	172.991	937-34-8	74426	67018	C02180	HMDB60015	3.3808	3.1372	0.8807	0.0332	0.5259	0.8892	1.1026	2.0776	0.8119	1.6807	0.8273	1.8134	5.0674	1.2292	2.2424	2.3241	1.7731	0.0673	1.9579	0.3037	0.0849	0.6152	1.4071	1.3058	2.146	2.565	0.1233	0.7951	0.0772	0.3071	0.6596	1.9807	1.0928	0.1698	0.1943	0.1469
107	phenylacetylglycine	Amino Acid	Phenylalanine and Tyrosine Metabolism	33945	LC/MS Neg	100001275	2375	192.067	500-98-1	68144	61452	C05598	HMDB00821	3.6042	2.7259	0.9491	0.3763	2.8189	1.0095	1.0151	2.5666	1.5619	0.8795	1.1385	3.2076	3.8629	1.1201	0.6967	1.193	1.0727	0.8611	0.2894	0.6011	1	1.3803	1.3055	0.9905	1.5264	1.6239	0.8778	1.4984	0.921	0.9782	0.85	3.2957	1.0363	0.2288	0.6931	0.5921
96	phenylalanine	Amino Acid	Phenylalanine and Tyrosine Metabolism	64	LC/MS Pos	460	2050	166.086	63-91-2	6140	5910	C00079	HMDB00159	1.3853	0.9888	1.3793	1.0444	1.4696	1.2963	1.1026	0.8081	0.6995	0.8566	0.8961	0.9723	0.9757	0.893	0.9453	1.0491	1.0301	0.9139	0.9221	0.7514	0.8424	1.0724	1.1672	0.9212	1.0188	1.3082	1.1242	0.9199	1.26	1.0227	0.9202	0.7482	1.0112	0.8515	1.085	1.0229
599	phenylalanylalanine	Peptide	Dipeptide	41374	LC/MS Pos	100003589	2120	237.123	3918-87-4	6993123;5488196	4589716			3.3117	0.1103	5.3773	3.6079	5.9469	5.2026	2.6392	0.1438	0.1103	0.5185	0.8573	0.6584	0.5046	0.3439	0.2768	0.1339	0.4637	1.1427	1.2074	0.3399	0.1103	1.0644	1.0062	0.1103	0.65	2.0263	0.7432	0.2364	1.371	2.1511	0.1103	0.1368	0.3276	2.9402	0.9913	1.2738
603	phenylalanylglycine	Peptide	Dipeptide	41370	LC/MS Pos	100003588	2155	223.108	721-90-4	98207	88678			4.0333	0.9036	5.9097	3.718	6.1007	7.5076	2.5304	0.4745	0.22	0.6812	0.9665	0.9655	0.8549	0.7872	0.6298	0.5957	0.828	1.0335	2.1057	0.7701	0.2605	1.4729	1.6168	0.3432	1.1214	2.6112	1.3561	0.669	1.8571	1.6633	0.1343	0.3991	0.5781	1.9889	0.8341	1.1539
3407	phenylcarnitine*	Xenobiotics	Chemical	43265	LC/MS Pos	100004555	2629.9	266.139	105450-08-6					0.097	0.097	0.097	0.097	0.097	0.097	0.097	0.9909	1.9421	1.6235	1.0942	1.1774	0.6542	0.7007	0.097	0.097	0.097	0.097	0.4278	0.097	0.097	0.097	0.7047	0.9198	0.664	0.5253	1.8394	0.8703	1.6595	1.4791	0.097	0.097	0.097	0.097	0.097	0.097
101	phenyllactate (PLA)	Amino Acid	Phenylalanine and Tyrosine Metabolism	22130	LC/MS Neg	100000774	2208	165.056	828-01-3	3848	3715	C05607	HMDB00779	0.2378	0.2837	0.0851	0.0851	0.5811	1.0353	1.1183	0.0963	0.0851	0.2047	0.2895	0.7051	0.1732	1.7161	1.941	1.4792	0.7444	3.2365	1.0341	0.0851	0.9393	0.386	1.1449	1	2.0514	1.0134	0.5705	0.0851	0.1719	0.2203	1.7475	2.1745	4.1489	2.2552	0.1422	0.2194
161	phenylpropionylglycine	Amino Acid	Phenylalanine and Tyrosine Metabolism	35434	LC/MS Neg	100001591	2945.3	206.082	56613-60-6	152323	134261		HMDB00860	2.475	1	0.7181	0.1345	0.0555	3.4364	1.6287	0.0555	0.0555	0.2271	0.0555	0.2498	0.1871	0.0555	1.5866	6.1655	3.6653	0.0555	0.0555	0.0555	0.0555	0.0555	0.0555	0.0555	0.0555	0.0555	0.0555	0.0555	0.0555	0.0555	3.3957	4.8906	1.7632	1.1989	0.8039	0.0555
100	phenylpyruvate	Amino Acid	Phenylalanine and Tyrosine Metabolism	566	LC/MS Neg	241	2517.6	163.04	156-06-9	997	972	C00166	HMDB00205	1.5098	1.0013	0.9112	0.7385	1.1205	1.3041	0.5431	0.6263	0.6361	0.9405	0.7042	1.247	0.8826	1.352	0.8554	0.5988	0.8268	1.0855	0.7557	0.6776	0.6729	1.0037	1.6641	0.5626	0.9033	1.1381	1.0316	0.8333	1.191	1.2154	1.0743	0.6479	1.5485	1.0762	0.9584	1.1175
966	phosphate	Energy	Oxidative Phosphorylation	42109	LC/MS Neg	461	608	96.9696	7664-38-2	1061	1032	C00009	HMDB01429	1.0826	1.1097	0.9306	0.932	1.1167	0.9971	1.0322	0.9471	0.9572	0.997	0.912	0.9809	0.9752	1.031	1.0728	1.1074	1.0541	1.0479	0.8647	0.9506	1.0085	1.013	0.9474	0.8897	0.9422	0.924	1.0513	0.9741	0.9506	0.9953	1.0136	1.0048	1.047	0.9624	1.1255	1.0364
777	phosphoenolpyruvate (PEP)	Carbohydrate	Glycolysis, Gluconeogenesis, and Pyruvate Metabolism	597	LC/MS Neg	463	587.3	166.975	10526-80-4	1005	980	C00074	HMDB00263	1.5578	1.4048	0.7563	0.7287	1.2973	1.0451	1.1646	0.2541	0.8536	2.0026	3.1675	0.8673	0.6914	1.1813	0.517	0.6315	0.5958	0.2972	15.4892	0.7264	0.4249	1.2661	0.6913	0.4489	1.6118	3.5968	0.5105	0.6575	2.6933	1.9823	0.1666	2.993	1.6535	7.1137	1.7054	0.2194
1388	phosphoethanolamine	Lipid	Phospholipid Metabolism	1600	LC/MS Neg	1026	638	140.012	1071-23-4	1015	990	C00346	HMDB00224	0.958	1.2477	1.0144	1.2138	1.0792	0.7973	1.0596	1.0357	0.8053	1.2653	1.8782	0.8944	0.8921	0.9556	0.8466	0.8981	0.7768	0.5455	7.5775	0.9524	1.4599	1.0621	1.0161	0.9981	0.948	0.8596	1.5009	0.9841	1.4589	1.1186	0.6301	0.694	1.0393	0.8916	1.5316	0.8929
2512	phosphopantetheine	Cofactors and Vitamins	Pantothenate and CoA Metabolism	15504	LC/MS Neg	100000328	1596.9	357.089	NA	987	103123	C01134	HMDB01416	0.7834	0.6383	1.3133	3.1303	1.9108	1.9644	1.6983	0.7236	0.6452	0.7279	1.2852	1.1578	1.216	1.2642	0.741	0.9337	0.4882	0.9167	0.0482	0.8074	0.1497	1.0464	0.997	1.1173	1.259	1	0.5831	1.3049	1.003	1.2728	1.8563	0.3386	1.4462	0.2871	0.4578	0.4834
88	pipecolate	Amino Acid	Lysine Metabolism	1444	LC/MS Pos	1025	1120	130.086	4043-87-2	849	826	C00408	HMDB00070	1.5724	1.2465	0.9306	1.284	0.8199	1.6778	1.5509	0.4248	0.3921	0.4729	0.6579	0.956	0.8695	1.0839	2.1416	1.8365	4.0161	1.3577	2.5219	0.6339	0.6688	0.6823	1.2761	1.1416	0.9065	1.1137	0.5214	0.4236	0.4726	0.4652	1.1479	1.3302	1.3502	1.3923	1.6697	0.9992
342	pro-hydroxy-pro	Amino Acid	Urea cycle; Arginine and Proline Metabolism	35127	LC/MS Pos	100001167	950	229.118	18684-24-7	11673055	9847785		HMDB06695	0.9411	1.181	0.578	0.3292	0.6084	0.6475	0.8415	0.8777	1.3026	1.2333	1.0526	1.057	0.9123	1.5361	1.0415	1.0135	0.7007	1.3386	0.399	0.913	1.2204	0.8514	0.8542	0.986	0.768	0.361	1.0085	0.7278	0.4319	0.942	1.101	1.2215	1.3435	0.9505	1.1384	0.9491
322	proline	Amino Acid	Urea cycle; Arginine and Proline Metabolism	1898	LC/MS Pos	480	805	116.071	147-85-3	145742	128566	C00148	HMDB00162	1.4071	0.9592	1.419	1.5493	1.8004	1.1996	1.0951	0.9631	0.8459	0.9534	0.905	0.9257	0.9166	0.9297	0.9602	0.9263	1.1654	0.9118	1.3765	0.7928	0.5721	1.1024	1.1665	0.8216	1.1456	1.4259	1.2566	0.9484	1.3429	1.0552	0.6133	0.6639	0.7147	0.8226	0.758	1.1701
620	prolylglycine	Peptide	Dipeptide	40703	LC/MS Pos	100003674	875	173.092	2578-57-6	7408076;6426709	4932143			1.9729	0.9435	2.908	1.9142	3.956	3.5976	1.3017	0.6634	0.2576	0.521	0.7233	1.0164	0.9237	1.1967	0.7928	0.6134	0.9329	1.1003	17.3176	0.5445	0.5695	1.9957	2.0367	0.631	1.6844	2.7367	1.3846	0.696	1.5011	1.2317	0.7703	0.3626	0.8176	1.2378	0.7065	1.2313
1179	propionylcarnitine	Lipid	Fatty Acid Metabolism (also BCAA Metabolism)	32452	LC/MS Pos	100001162	1590	218.139	17298-37-2	107738	96904	C03017	HMDB00824	0.2532	0.9199	0.3886	0.1884	0.926	0.3619	0.4232	1.0623	1.1982	1.0667	0.59	0.7587	0.6369	1.5026	0.5884	1.4673	0.6583	1.6878	5.3088	0.5638	2.0461	1.273	0.4669	1.2472	0.6299	0.3145	1.1204	1.5634	0.7949	1.4204	0.9146	1.004	1.8215	1.011	1.0487	0.5005
1180	propionylglycine	Lipid	Fatty Acid Metabolism (also BCAA Metabolism)	31932	LC/MS Pos	100001150	1551	132.066	21709-90-0	98681	89122		HMDB00783	0.3287	1	0.5003	0.3418	0.4233	1.046	1.3133	0.9066	0.3287	0.3287	0.9562	0.9559	0.9874	0.9228	1.356	1.9747	1.3188	1.2288	0.3287	0.707	0.5844	0.8643	1.6324	1.8811	1.4812	1.532	0.9486	0.3287	0.8089	0.8996	0.8297	1.4812	1.8065	2.6057	1.2923	0.7256
1277	prostaglandin E2	Lipid	Eicosanoid	7746	LC/MS Neg	487	4573	351.218	363-24-6	5280360	4444059	C00584	HMDB01220	0.5642	1.107	0.3916	0.3812	0.5314	1.0754	2.1469	0.9063	1.2085	0.9093	0.8297	0.6665	0.7686	0.7438	1.7742	2.1647	1.3652	1.1489	1.0189	1.673	1.4642	1.7844	1.1262	1.0216	1.0434	0.4947	1.2154	0.9345	0.7365	1.0172	0.7242	6.1582	1.6994	9.9038	0.9304	0.7048
1288	prostaglandin F2alpha	Lipid	Eicosanoid	19398	LC/MS Neg	100000574	4658	353.233	551-11-1	5280363	4444062	C00639	HMDB01139	0.4594	1.7191	0.3902	0.5617	0.9316	0.8399	1.632	0.9592	1.4188	1.472	0.7624	1.0304	0.8457	0.9307	2.0414	2.4982	2.1435	1.0412	1.5424	2.1155	2.2223	1.2593	1.2542	1.3938	0.8766	0.6958	1.5872	0.9696	0.7904	1.1828	0.6609	3.488	2.1557	3.7798	1.5057	0.6768
2436	pseudouridine	Nucleotide	Pyrimidine Metabolism, Uracil containing	33442	LC/MS Pos	821	1173	245.077	1445-07-4	15047	21403010	C02067	HMDB00767	1.1928	1.3307	0.8948	0.99	1.2639	0.8525	1.1372	0.8045	0.9855	0.9238	0.9718	0.9182	1.0277	1.2588	1.01	1.1378	1.2261	0.9079	1.1386	0.8384	1.0419	0.9785	0.9203	0.9529	0.8538	0.9378	1.0726	0.8146	1.1416	0.8691	1.0173	0.9241	1.2721	0.8818	1.1697	1.066
357	putrescine	Amino Acid	Polyamine Metabolism	1408	LC/MS Pos	49	564	89.1073	110-60-1	1045	13837702	C00134	HMDB01414	0.8739	1.7874	0.5893	2.4691	1.2703	0.9745	0.5824	0.9336	0.8721	1.5734	2.0751	1.2903	0.6833	0.4907	0.422	0.5542	0.5452	0.6899	5.5258	0.9118	0.699	1.5886	0.7512	0.5076	1.6455	0.7399	1.7773	1.3944	1.1149	1.0868	1.3424	1.0112	0.4237	1.8603	0.9092	1.063
2584	pyridoxal	Cofactors and Vitamins	Vitamin B6 Metabolism	1651	LC/MS Pos	491	1203	168.066	65-22-5	1050	1021	C00250	HMDB01545	17.3249	2.5517	12.6642	11.453	11.8223	10.8647	7.5162	0.7206	0.7722	0.6823	0.4939	0.4355	0.3039	0.5052	1.5592	1.108	0.3673	2.1445	6.5221	0.9647	0.8625	7.4728	1.6155	1.1072	1.0353	0.1528	2.3648	0.4744	0.6057	0.6386	1.6722	5.506	0.5919	3.9036	2.4367	1.0826
2585	pyridoxate	Cofactors and Vitamins	Vitamin B6 Metabolism	31555	LC/MS Neg	100001121	2185	182.046	82-82-6	6723	6467	C00847	HMDB00017	0.5929	1.2903	0.4575	0.4245	0.5785	0.5347	0.7214	1.1444	1.0612	1.0879	1.0641	1.0015	0.9424	0.9133	0.9198	0.8685	1.0475	0.6592	0.0018	1.0012	1.2246	0.9488	1.0258	0.7738	0.8193	0.8484	1.1968	0.9312	1.0251	0.9154	0.8691	0.5177	1.0723	0.6991	1.0983	1.0915
47	pyroglutamine*	Amino Acid	Glutamate Metabolism	46225	LC/MS Pos	100001540	750	129.066	2353-44-8	134508	118562			1.1337	1.072	0.9008	1.4184	0.4899	1.26	1.5675	0.5539	0.533	0.5385	0.5879	0.9926	0.8317	1.1171	1.7871	2.2022	1.4718	0.8716	0.1169	0.7042	0.4652	0.6886	1.0498	0.7221	0.7681	1.2232	0.4167	0.6843	0.5465	0.7207	1.1006	1.278	1.3292	1.312	1.2326	0.9922
778	pyruvate	Carbohydrate	Glycolysis, Gluconeogenesis, and Pyruvate Metabolism	42582	LC/MS Neg	823	732.4	87.0088	127-17-3	1060	96901	C00022	HMDB00243	0.997	1.3272	0.9774	0.8525	0.9825	1.5413	0.7936	1.1439	1.4037	1.5155	0.682	1.7078	1.2536	1.9357	0.9895	1.003	1.0542	1.297	0.3263	0.9448	1.0105	0.8818	1.8663	0.8358	1.0212	0.8183	1.1234	0.9303	0.8948	1.0869	3.333	1.7389	1.2483	0.9111	0.8624	1.1777
798	ribitol	Carbohydrate	Pentose Metabolism	15772	LC/MS Polar	100000406	1789.6	151.061	488-81-3	6912	10254628	C00474	HMDB00508	1.8101	2.324	1.6891	2.5281	1.6821	1.112	1.4451	2.1771	1.7736	1.6883	1.2117	1.7158	1.2164	1.08	1.7344	1.5907	2.1049	2.4998	0.0233	2.0197	0.86	0.7252	1.7209	0.7011	0.8337	1.0111	1.0474	0.5279	0.5662	0.9889	1.0333	0.5481	0.5966	0.6098	0.807	0.8914
2507	riboflavin (Vitamin B2)	Cofactors and Vitamins	Riboflavin Metabolism	1827	LC/MS Pos	500	3098.3	377.146	83-88-5	493570	431981	C00255	HMDB00244	1.1664	1.0048	1.0243	0.8559	1.1781	0.9253	1.3734	0.6386	0.6967	0.6069	1.0645	0.6656	0.879	0.9119	0.9591	1.0918	0.9552	0.6624	0.1524	0.735	1.0552	1.0889	1.1052	0.9352	1.1152	1.2462	0.7992	0.9311	1.1688	1.1721	0.753	0.713	1.3249	1.5122	1.0995	0.7706
797	ribose	Carbohydrate	Pentose Metabolism	1471	LC/MS Polar	914	1508.2	195.051	50-69-1	5779	4470639	C00121	HMDB00283	1.1554	0.7354	0.887	0.7595	0.8915	1.2706	1.2876	1.1813	0.6771	1.0139	0.7436	0.9409	1.2154	1.0152	1.3504	1.3031	1.261	1.2942	0.1153	0.6476	1.0473	1.3016	1.1146	0.8811	1.0708	0.9576	0.9846	0.6529	0.9861	1.0379	1.3339	1.4994	1.4231	1.301	0.4828	0.8652
787	ribose 5-phosphate	Carbohydrate	Pentose Phosphate Pathway	561	GC/MS	19	1928.4	315.1	18265-46-8;108321-05-7		394672	C00117	HMDB01548	1.5543	0.2807	1.1303	1.0349	0.9602	0.776	0.2807	0.2807	0.2807	0.2807	0.6326	0.2807	1.1818	0.2807	0.2807	0.2807	0.7022	0.4897	2.5619	0.2807	0.2807	1.0952	1.408	0.3369	1.0713	1.5068	0.2807	0.2807	1.362	0.2807	0.2807	0.2807	0.4379	0.2807	0.2807	1.1492
795	ribulose	Carbohydrate	Pentose Metabolism	35855	GC/MS	100000147	1662	306.1	488-84-6	151261	71354	C00309	HMDB00621	1.2748	0.8094	0.6959	0.8608	1.2672	1.176	1.4315	0.8232	0.6134	0.8972	0.7114	1.0557	1.1038	1.0256	1.1032	1.1547	1.1164	1.3822	0.5351	0.6289	1.214	1.5818	1.078	0.9224	0.8472	0.9768	1.0412	0.5698	0.9193	0.8462	1.5928	1.3671	1.3375	1.2769	0.49	0.891
792	ribulose/xylulose 5-phosphate	Carbohydrate	Pentose Phosphate Pathway	37288	GC/MS	100002179	1935	357.2				C00199		1.6199	0.1846	1.1789	1.822	0.1846	0.944	0.1846	0.1846	0.2723	0.1846	1.3434	0.1846	0.1846	0.1846	0.1846	0.1846	0.612	0.1846	8.0193	0.1846	0.3527	1.8973	1.8876	0.1846	0.1846	2.0774	0.1846	0.1846	2.3208	0.9822	0.1846	0.1846	0.1846	0.1846	0.1846	0.1846
3365	S-(3-hydroxypropyl)mercapturic acid (HPMA)	Xenobiotics	Chemical	44552	LC/MS Neg	100004568	1576	220.065	23127-40-4	3371179	2616726			0.3165	0.1992	0.0053	0.0053	0.2378	1.0148	6.7065	0.799	0.0674	0.1601	0.0963	1	3.4044	3.016	2.4332	1.6039	1.2853	1.8599	0.0053	0.6404	0.6139	0.0053	1.0323	0.8385	1.2282	1.6347	0.5867	0.2206	0.0975	0.6215	1.7168	2.4947	5.978	2.2707	0.0053	0.4082
293	S-adenosylhomocysteine (SAH)	Amino Acid	Methionine, Cysteine, SAM and Taurine Metabolism	42382	LC/MS Neg	197	1832.4	383.114	979-92-0	439155	16788012	C00021	HMDB00939	0.9749	1.3218	1.0838	1.1794	1.5549	1.0269	0.6271	1.0106	0.9284	0.9079	1.4534	1.0315	0.8994	1.254	0.9894	1.088	1.0251	0.8978	0.0449	0.6239	1.0447	0.7432	0.8099	0.5312	1.2818	1.294	1.2365	1.511	1.4718	0.9491	0.7893	0.6239	0.6126	0.5458	1.4675	1.1591
292	S-adenosylmethionine (SAM)	Amino Acid	Methionine, Cysteine, SAM and Taurine Metabolism	15915	LC/MS Pos	1263	670	399.145	24346-00-7;86867-01-8;86867-0108	34755		C00019	HMDB01185	0.9804	0.1356	0.8529	1.2171	0.87	1.0195	0.1356	0.9154	0.5066	0.7894	0.1634	0.1356	0.1356	0.1356	0.1356	0.1356	0.1356	1.8908	0.1356	0.1708	1.2855	2.692	1.1107	0.1356	0.7421	0.1356	1.6102	0.7826	1.341	1.3314	1	0.4315	0.1356	0.1356	2.0203	1.318
305	S-methylcysteine	Amino Acid	Methionine, Cysteine, SAM and Taurine Metabolism	39592	LC/MS Pos	100002749	848	119.016	1187-84-4	24417	22826		HMDB02108	1.2733	0.939	0.64	1.453	1.6909	1.1014	1.1827	0.9562	1.1303	0.7416	0.8879	0.7305	0.9476	0.8774	0.8245	1.0884	1.0467	0.6393	0.4142	0.8882	0.7696	1.6932	0.9332	0.8251	0.9963	1.0403	1.2317	0.8087	1.0109	0.9597	1.0704	1.0326	0.8359	0.6529	1.1374	1.1069
375	S-methylglutathione	Amino Acid	Glutathione Metabolism	33944	LC/MS Pos	100001259	1600	322.107	2922-56-7	3605667	2841309	C11347		1.0829	1.0149	0.9277	1.0307	1.5019	1.4677	0.9044	1.6338	0.9985	1.356	0.5751	1.186	1.8238	1.0879	0.6592	0.8439	0.9188	0.8424	0.0632	0.9851	0.7835	2.8927	1.4101	1.4048	2.2581	1.2262	1.6159	0.7132	1.3055	1.1421	1.5433	1.2867	0.6211	0.9217	0.3393	1.0425
[truncated: 67 more rows]
[truncated: 26 more columns]

## Sheet: Pathway Heat Map
	National Cancer Institute NCIA-21-13VW Thrombospondin-1 and diet in colon carcinogenesis, liver
[truncated: 528 more rows]
[truncated: 41 more columns]
